# Supplementary material for: NEIL1 and NEIL2 DNA glycosylases modulate anxiety and learning in a cooperative manner in mice
Source: Commun Biol. 2021 Dec 2;4:1354. doi: 10.1038/s42003-021-02864-x (PMC8639745; doi:10.1038/s42003-021-02864-x)
Supplement: Supplementary file 4 — Supplementary Data 1 [file 42003_2021_2864_MOESM4_ESM.xlsx]

## Sheet: Fig.1b-e
Test	Animal	Treatment	Code	Distance	Time mobile	Center area : entries	Center area : time
6	BL6_2	Control	B	126.124	2598.5	107	558.5
7	BL6_3	Control	B	41.122	975.4	66	430.6
17	BL6_GV3	Control	B	68.894	1209.9	60	102.1
19	BL6_GV1	Control	B	83.433	1449.1	69	160.4
20	BL6_GV2	Control	B	76.618	1365.8	103	314.2
25	BL6_5	Control	B	98.263	1838.6	148	405.4
26	BL6_6	Control	B	45.722	881.6	44	249.3
28	BL6_8	Control	B	46.145	883.3	27	64.7
33	BL6_9	Control	B	173.182	2266.3	259	475.4
34	BL6_10	Control	B	106.641	1694.5	140	324.7
35	BL6_11	Control	B	150.522	1993.5	248	587.6
36	BL6_GV6	Control	B	132.154	1923.1	154	213.4
37	BL6_GV7	Control	B	157.637	2002.3	144	209.3
46	wt_5_mars	Control	B	205.411	2180.8	299	459.5
132	BL6_1_12	Control	B	106.358	1772.7	215	644.5
133	BL6_2_12	Control	B	106.197	1849.8	211	771.8
134	BL6_3_12	Control	B	136.327	2363.1	247	520.4
135	BL6_4_12	Control	B	78.621	1514.6	132	648.2
140	BL6_5_12	Control	B	151.564	2375.6	293	701.7
141	BL6_6_12	Control	B	148.249	2217.1	236	467.3
142	BL6_7_12	Control	B	109.389	1896.4	192	522.4
143	Bl6_8_12	Control	B	147.731	2241.2	211	382.1
66	Neil1_1	Neil1	F	170.724	1901.4	194	306.9
67	Neil1_2	Neil1	F	188.374	2272.9	256	491.4
68	Neil1_3	Neil1	F	139.772	2212.8	158	228.9
69	Neil1_4	Neil1	F	170.728	2095.1	235	326.5
73	Neil1_5	Neil1	F	135.704	1754.6	130	211.8
128	Neil1_8	Neil1	F	142.284	1924	231	408.6
129	Neil1_9	Neil1	F	130.337	1954.7	176	347.4
130	Neil1_6	Neil1	F	140.451	1941.6	205	200.5
131	Neil1_7	Neil1	F	163.063	2174.2	245	428.6
136	Neil1_10	Neil1	F	135.592	2088.5	290	574.9
137	Neil1_11	Neil1	F	141.185	2136.4	234	471.6
138	Neil1_12	Neil1	F	109.937	1946.5	207	456.7
139	Neil1_13	Neil1	F	113.522	2021.9	150	269.3
145	Neil1_15	Neil1	F	91.021	1552.7	135	702.6
146	Neil1_16	Neil1	F	167.874	2115.9	243	348.8
147	Neil1_17	Neil1	F	121.422	2016.5	136	272.3
148	Neil1_18	Neil1	F	79.623	1423.4	126	410
42	Neil2_2	Neil2	D	138.296	1928.3	210	554.9
43	Neil2_4	Neil2	D	160.28	2053.5	193	399.8
44	Neil2_6	Neil2	D	74.788	1353.2	76	236.2
45	Neil2_1	Neil2	D	98.711	1596.6	122	289.9
48	Neil2_5	Neil2	D	140.855	2137.7	245	609.9
49	Neil2_3	Neil2	D	131.981	1730.7	154	325.3
50	Neil2_7	Neil2	D	115.482	1802.8	147	414.8
51	Neil2_8	Neil2	D	108.191	1946.8	156	570.1
52	Neil2_9	Neil2	D	133.499	1871.6	196	483.9
53	Neil2_10	Neil2	D	144.734	2122	149	188.8
1	Neil12_1	Neil1/2	A	181.405	2184.2	259	297.9
2	Neil12_2	Neil1/2	A	120.465	2637.7	127	754.8
3	Neil12_3	Neil1/2	A	192.549	2233.6	318	455
4	Neil12_4	Neil1/2	A	222.654	2427.9	360	511.1
13	Neil12_5	Neil1/2	A	144.413	2076.7	146	195.3
14	Neil12_6	Neil1/2	A	164.195	2091.6	178	169.2
15	Neil12_7	Neil1/2	A	231.378	2216.1	318	283.1
16	Neil12_8	Neil1/2	A	139.683	2128.6	193	329.2
21	Neil12_9	Neil1/2	A	160.409	2012.8	253	330.4
22	Neil12_10	Neil1/2	A	204.251	2113.1	273	336.6
23	Neil12_11	Neil1/2	A	209.774	2276.5	302	279.3
24	Neil12_12	Neil1/2	A	174.377	2142.7	284	420.2
29	Neil12_13	Neil1/2	A	127.388	1744.5	199	515.3
30	Neil12_14	Neil1/2	A	190.243	2346.2	301	489.7
31	Neil12_15	Neil1/2	A	183.161	2361.3	271	415.5
32	Neil12_16	Neil1/2	A	242.551	2360.6	351	348.7

## Sheet: Fig.1f-i
Test	Animal	Treatment	Code	Distance	Time mobile	Open area : entries	Open area : time
6	wt_GV_1	Control	A	8.688	123.7	8	54.5
7	wt_GV_2	Control	A	9.021	151.6	11	76.2
8	wt_GV_7	Control	A	13.443	220.4	13	63.7
9	wt_GV_6	Control	A	13.098	204	15	52.5
14	wt_GV_3	Control	A	9.206	143.7	10	47.8
15	wt_GV_4	Control	A	11.432	160.4	13	72.4
16	wt_GV_5	Control	A	13.565	193.6	16	72.4
18	wt_2	Control	A	7.796	132.1	7	47.3
19	wt_3	Control	A	5.661	120.3	5	47.2
25	wt_5	Control	A	12.798	199.8	15	73.2
27	wt_7	Control	A	7.865	153.7	8	71.6
28	wt_8	Control	A	7.701	162.8	8	62.1
34	wt_10	Control	A	9.839	143.7	14	117.5
40	wt_5_mars	Control	A	16.084	208.5	19	93.7
124	BL6_1_12	Control	A	8.302	155.5	11	65.5
125	BL6_2_12	Control	A	8.077	151.9	8	65.5
126	BL6_3_12	Control	A	7.348	140.2	5	33.3
127	BL6_4_12	Control	A	8.489	140.1	10	73.4
132	BL6_5_12	Control	A	7.719	95.3	10	56.9
133	BL6_6_12	Control	A	8.773	127.9	11	80.4
134	BL6_7_12	Control	A	5.935	120.2	7	55.4
135	BL6_8_12	Control	A	7.887	154.6	9	66.4
2	Neil1/Neil2_106	Neil1/2	B	28.986	247.8	35	98.4
3	Neil1/Neil2_109	Neil1/2	B	27.362	259.5	41	138
4	Neil1/Neil2_108	Neil1/2	B	20.873	236.5	25	97.4
5	Neil1/Neil2_107	Neil1/2	B	22.856	241.2	27	145.2
10	Neil1/Neil2_117	Neil1/2	B	28.52	256.5	34	106.2
11	Neil1/Neil2_114	Neil1/2	B	13.861	200.7	14	81.5
12	Neil1/Neil2_115	Neil1/2	B	22.987	236.6	28	112.5
13	Neil1/Neil2_116	Neil1/2	B	24.169	239.6	28	105.5
21	Neil1/Neil2_122	Neil1/2	B	24.333	265.3	30	96.3
22	Neil1/Neil2_124	Neil1/2	B	20.702	219.3	22	92.5
23	Neil1/Neil2_123	Neil1/2	B	25.177	257.1	34	129
24	Neil1/Neil2_125	Neil1/2	B	25.466	257.1	36	135
29	Neil1/Neil2_135	Neil1/2	B	23.021	252.8	29	130.4
30	Neil1/Neil2_134	Neil1/2	B	19.472	255	23	104
31	Neil1/Neil2_133	Neil1/2	B	21.483	251.5	28	167.6
32	Neil1/Neil2_132	Neil1/2	B	23.669	252.5	34	158.2
41	Neil2_2	Neil2	D	8.901	183.3	9	66.6
42	Neil2_1	Neil2	D	7.034	123.5	8	88.7
43	Neil2_3	Neil2	D	5.636	93.8	4	34.9
44	Neil2_6	Neil2	D	5.399	105.4	6	49.1
45	Neil2_4	Neil2	D	12.631	187.1	17	103.4
46	Neil2_5	Neil2	D	3.837	69.4	2	19.7
47	Neil2_7	Neil2	D	14.429	201.6	19	104.7
48	Neil2_8	Neil2	D	6.153	125.3	8	65.1
49	Neil2_9	Neil2	D	16.131	214.9	19	93.3
50	Neil2_10	Neil2	D	5.955	132.7	10	95.9
59	Neil1_1	Neil1	E	10.01	147.5	9	58.7
60	Neil1_2	Neil1	E	10.697	182.8	13	62.2
61	Neil1_3	Neil1	E	13.018	163.4	16	58.6
62	Neil1_4	Neil1	E	13.744	162.7	16	69.4
66	Neil1_5	Neil1	E	7.224	119.3	7	49
120	Neil1_8	Neil1	E	9.45	167.5	10	69.4
121	Neil1_9	Neil1	E	10.452	143.7	12	83
122	Neil1_6	Neil1	E	11.155	181.2	12	79.9
123	Neil1_7	Neil1	E	9.908	162.6	10	54.6
128	Neil1_10	Neil1	E	12.582	180.9	18	96.4
129	Neil1_11	Neil1	E	8.26	148.6	7	65.1
130	Neil1_12	Neil1	E	6.835	119.3	7	66.7
131	Neil1_13	Neil1	E	9.979	177	12	105.8
137	Neil1_15	Neil1	E	13.729	188.1	19	85.3
138	Neil1_16	Neil1	E	15.932	185.7	20	83
139	Neil1_17	Neil1	E	9.787	176.3	10	72.8
140	Neil1_18	Neil1	E	10.504	188	8	63.1

## Sheet: Fig.1j
Test	Animal	Treatment	Code	Stage	Trial	Platform : latency to first entry
25	Neil1/2 106	Neil1/2	A	Day 1, block 1	1	60
26	Neil1/2 106	Neil1/2	A	Day 1, block 1	2	22
27	Neil1/2 106	Neil1/2	A	Day 1, block 1	3	60
28	Neil1/2 106	Neil1/2	A	Day 1, block 1	4	60
29	Neil1/2 107	Neil1/2	A	Day 1, block 1	1	57.8
30	Neil1/2 107	Neil1/2	A	Day 1, block 1	2	2.5
31	Neil1/2 107	Neil1/2	A	Day 1, block 1	3	11.6
32	Neil1/2 107	Neil1/2	A	Day 1, block 1	4	60
33	Neil1/2 108	Neil1/2	A	Day 1, block 1	1	32.1
34	Neil1/2 108	Neil1/2	A	Day 1, block 1	2	60
35	Neil1/2 108	Neil1/2	A	Day 1, block 1	3	60
36	Neil1/2 108	Neil1/2	A	Day 1, block 1	4	30.6
37	Neil1/2 109	Neil1/2	A	Day 1, block 1	1	60
38	Neil1/2 109	Neil1/2	A	Day 1, block 1	2	60
39	Neil1/2 109	Neil1/2	A	Day 1, block 1	3	60
40	Neil1/2 109	Neil1/2	A	Day 1, block 1	4	60
93	Neil1/2 106	Neil1/2	A	Day 1, block 2	1	6.6
94	Neil1/2 106	Neil1/2	A	Day 1, block 2	2	60
95	Neil1/2 106	Neil1/2	A	Day 1, block 2	3	46.2
96	Neil1/2 106	Neil1/2	A	Day 1, block 2	4	16.2
97	Neil1/2 107	Neil1/2	A	Day 1, block 2	1	60
98	Neil1/2 107	Neil1/2	A	Day 1, block 2	2	52.5
99	Neil1/2 107	Neil1/2	A	Day 1, block 2	3	60
100	Neil1/2 107	Neil1/2	A	Day 1, block 2	4	24.2
101	Neil1/2 108	Neil1/2	A	Day 1, block 2	1	15.2
102	Neil1/2 108	Neil1/2	A	Day 1, block 2	2	38.3
103	Neil1/2 108	Neil1/2	A	Day 1, block 2	3	50.2
104	Neil1/2 108	Neil1/2	A	Day 1, block 2	4	1.8
105	Neil1/2 109	Neil1/2	A	Day 1, block 2	1	0
106	Neil1/2 109	Neil1/2	A	Day 1, block 2	2	60
107	Neil1/2 109	Neil1/2	A	Day 1, block 2	3	24.9
108	Neil1/2 109	Neil1/2	A	Day 1, block 2	4	51.7
161	Neil1/2 106	Neil1/2	A	Day 2, block 1	1	60
162	Neil1/2 106	Neil1/2	A	Day 2, block 1	2	6.2
163	Neil1/2 106	Neil1/2	A	Day 2, block 1	3	12.9
164	Neil1/2 106	Neil1/2	A	Day 2, block 1	4	12.4
165	Neil1/2 107	Neil1/2	A	Day 2, block 1	1	0
166	Neil1/2 107	Neil1/2	A	Day 2, block 1	2	27.5
167	Neil1/2 107	Neil1/2	A	Day 2, block 1	3	15.6
168	Neil1/2 107	Neil1/2	A	Day 2, block 1	4	7.3
169	Neil1/2 108	Neil1/2	A	Day 2, block 1	1	22.6
170	Neil1/2 108	Neil1/2	A	Day 2, block 1	2	4.8
171	Neil1/2 108	Neil1/2	A	Day 2, block 1	3	3.5
172	Neil1/2 108	Neil1/2	A	Day 2, block 1	4	60
173	Neil1/2 109	Neil1/2	A	Day 2, block 1	1	11.7
174	Neil1/2 109	Neil1/2	A	Day 2, block 1	2	2.7
175	Neil1/2 109	Neil1/2	A	Day 2, block 1	3	11.2
176	Neil1/2 109	Neil1/2	A	Day 2, block 1	4	60
229	Neil1/2 106	Neil1/2	A	Day 2, block 2	1	10.1
230	Neil1/2 106	Neil1/2	A	Day 2, block 2	2	23.9
231	Neil1/2 106	Neil1/2	A	Day 2, block 2	3	5.4
232	Neil1/2 106	Neil1/2	A	Day 2, block 2	4	5.6
233	Neil1/2 107	Neil1/2	A	Day 2, block 2	1	7.8
234	Neil1/2 107	Neil1/2	A	Day 2, block 2	2	3.3
235	Neil1/2 107	Neil1/2	A	Day 2, block 2	3	12.9
236	Neil1/2 107	Neil1/2	A	Day 2, block 2	4	19.4
237	Neil1/2 108	Neil1/2	A	Day 2, block 2	1	13.8
238	Neil1/2 108	Neil1/2	A	Day 2, block 2	2	6.2
239	Neil1/2 108	Neil1/2	A	Day 2, block 2	3	7.1
240	Neil1/2 108	Neil1/2	A	Day 2, block 2	4	6
241	Neil1/2 109	Neil1/2	A	Day 2, block 2	1	20
242	Neil1/2 109	Neil1/2	A	Day 2, block 2	2	1.9
243	Neil1/2 109	Neil1/2	A	Day 2, block 2	3	5.9
244	Neil1/2 109	Neil1/2	A	Day 2, block 2	4	60
297	Neil1/2 106	Neil1/2	A	Day 3, block 1	1	15.2
298	Neil1/2 106	Neil1/2	A	Day 3, block 1	2	37.1
299	Neil1/2 106	Neil1/2	A	Day 3, block 1	3	5.4
300	Neil1/2 106	Neil1/2	A	Day 3, block 1	4	5.3
301	Neil1/2 107	Neil1/2	A	Day 3, block 1	1	4.8
302	Neil1/2 107	Neil1/2	A	Day 3, block 1	2	2.2
303	Neil1/2 107	Neil1/2	A	Day 3, block 1	3	9.8
304	Neil1/2 107	Neil1/2	A	Day 3, block 1	4	7.2
305	Neil1/2 108	Neil1/2	A	Day 3, block 1	1	12.3
306	Neil1/2 108	Neil1/2	A	Day 3, block 1	2	18.8
307	Neil1/2 108	Neil1/2	A	Day 3, block 1	3	34.3
308	Neil1/2 108	Neil1/2	A	Day 3, block 1	4	2.7
309	Neil1/2 109	Neil1/2	A	Day 3, block 1	1	44.9
310	Neil1/2 109	Neil1/2	A	Day 3, block 1	2	9.8
311	Neil1/2 109	Neil1/2	A	Day 3, block 1	3	5.7
312	Neil1/2 109	Neil1/2	A	Day 3, block 1	4	6.2
365	Neil1/2 106	Neil1/2	A	Day 3, block 2	1	37.6
366	Neil1/2 106	Neil1/2	A	Day 3, block 2	2	10.3
367	Neil1/2 106	Neil1/2	A	Day 3, block 2	3	4.8
368	Neil1/2 106	Neil1/2	A	Day 3, block 2	4	3.7
369	Neil1/2 107	Neil1/2	A	Day 3, block 2	1	13.2
370	Neil1/2 107	Neil1/2	A	Day 3, block 2	2	12.3
371	Neil1/2 107	Neil1/2	A	Day 3, block 2	3	51.2
372	Neil1/2 107	Neil1/2	A	Day 3, block 2	4	12.3
373	Neil1/2 108	Neil1/2	A	Day 3, block 2	1	13.7
374	Neil1/2 108	Neil1/2	A	Day 3, block 2	2	20.1
375	Neil1/2 108	Neil1/2	A	Day 3, block 2	3	34.2
376	Neil1/2 108	Neil1/2	A	Day 3, block 2	4	27.6
377	Neil1/2 109	Neil1/2	A	Day 3, block 2	1	2.9
378	Neil1/2 109	Neil1/2	A	Day 3, block 2	2	10.6
379	Neil1/2 109	Neil1/2	A	Day 3, block 2	3	10.5
380	Neil1/2 109	Neil1/2	A	Day 3, block 2	4	50
433	Neil1/2 106	Neil1/2	A	Day 4, block 1	1	13.7
434	Neil1/2 106	Neil1/2	A	Day 4, block 1	2	7.2
435	Neil1/2 106	Neil1/2	A	Day 4, block 1	3	5.4
436	Neil1/2 106	Neil1/2	A	Day 4, block 1	4	2
437	Neil1/2 107	Neil1/2	A	Day 4, block 1	1	17.4
438	Neil1/2 107	Neil1/2	A	Day 4, block 1	2	9.1
439	Neil1/2 107	Neil1/2	A	Day 4, block 1	3	30
440	Neil1/2 107	Neil1/2	A	Day 4, block 1	4	2.5
441	Neil1/2 108	Neil1/2	A	Day 4, block 1	1	15.1
442	Neil1/2 108	Neil1/2	A	Day 4, block 1	2	1.6
443	Neil1/2 108	Neil1/2	A	Day 4, block 1	3	4.4
444	Neil1/2 108	Neil1/2	A	Day 4, block 1	4	2.6
445	Neil1/2 109	Neil1/2	A	Day 4, block 1	1	21.5
446	Neil1/2 109	Neil1/2	A	Day 4, block 1	2	24.4
447	Neil1/2 109	Neil1/2	A	Day 4, block 1	3	30.4
448	Neil1/2 109	Neil1/2	A	Day 4, block 1	4	8.8
501	Neil1/2 106	Neil1/2	A	Day 4, block 2	1	14.5
502	Neil1/2 106	Neil1/2	A	Day 4, block 2	2	8
503	Neil1/2 106	Neil1/2	A	Day 4, block 2	3	1.7
504	Neil1/2 106	Neil1/2	A	Day 4, block 2	4	14.7
505	Neil1/2 107	Neil1/2	A	Day 4, block 2	1	3.1
506	Neil1/2 107	Neil1/2	A	Day 4, block 2	2	14.6
507	Neil1/2 107	Neil1/2	A	Day 4, block 2	3	9.9
508	Neil1/2 107	Neil1/2	A	Day 4, block 2	4	9.4
509	Neil1/2 108	Neil1/2	A	Day 4, block 2	1	21.9
510	Neil1/2 108	Neil1/2	A	Day 4, block 2	2	29.3
511	Neil1/2 108	Neil1/2	A	Day 4, block 2	3	3.2
512	Neil1/2 108	Neil1/2	A	Day 4, block 2	4	33.3
513	Neil1/2 109	Neil1/2	A	Day 4, block 2	1	25.1
514	Neil1/2 109	Neil1/2	A	Day 4, block 2	2	7.5
515	Neil1/2 109	Neil1/2	A	Day 4, block 2	3	6.9
516	Neil1/2 109	Neil1/2	A	Day 4, block 2	4	10.5
562	Neil1/Neil2_114	Neil1/2	A	Day 1, block 1	1	12.4
563	Neil1/Neil2_114	Neil1/2	A	Day 1, block 1	2	60
564	Neil1/Neil2_114	Neil1/2	A	Day 1, block 1	3	60
565	Neil1/Neil2_114	Neil1/2	A	Day 1, block 1	4	60
566	Neil1/Neil2_115	Neil1/2	A	Day 1, block 1	1	42.3
567	Neil1/Neil2_115	Neil1/2	A	Day 1, block 1	2	5.3
568	Neil1/Neil2_115	Neil1/2	A	Day 1, block 1	3	24.6
569	Neil1/Neil2_115	Neil1/2	A	Day 1, block 1	4	3.4
570	Neil1/Neil2_116	Neil1/2	A	Day 1, block 1	1	60
571	Neil1/Neil2_116	Neil1/2	A	Day 1, block 1	2	1.6
572	Neil1/Neil2_116	Neil1/2	A	Day 1, block 1	3	60
573	Neil1/Neil2_116	Neil1/2	A	Day 1, block 1	4	60
574	Neil1/Neil2_117	Neil1/2	A	Day 1, block 1	1	60
575	Neil1/Neil2_117	Neil1/2	A	Day 1, block 1	2	19.4
576	Neil1/Neil2_117	Neil1/2	A	Day 1, block 1	3	10.9
577	Neil1/Neil2_117	Neil1/2	A	Day 1, block 1	4	60
606	Neil1/Neil2_122	Neil1/2	A	Day 1, block 1	1	60
607	Neil1/Neil2_122	Neil1/2	A	Day 1, block 1	2	60
608	Neil1/Neil2_122	Neil1/2	A	Day 1, block 1	3	25.4
609	Neil1/Neil2_122	Neil1/2	A	Day 1, block 1	4	25.9
610	Neil1/Neil2_123	Neil1/2	A	Day 1, block 1	1	60
611	Neil1/Neil2_123	Neil1/2	A	Day 1, block 1	2	60
612	Neil1/Neil2_123	Neil1/2	A	Day 1, block 1	3	60
613	Neil1/Neil2_123	Neil1/2	A	Day 1, block 1	4	22.7
614	Neil1/Neil2_124	Neil1/2	A	Day 1, block 1	1	60
615	Neil1/Neil2_124	Neil1/2	A	Day 1, block 1	2	60
616	Neil1/Neil2_124	Neil1/2	A	Day 1, block 1	3	60
617	Neil1/Neil2_124	Neil1/2	A	Day 1, block 1	4	60
618	Neil1/Neil2_125	Neil1/2	A	Day 1, block 1	1	60
619	Neil1/Neil2_125	Neil1/2	A	Day 1, block 1	2	1.3
620	Neil1/Neil2_125	Neil1/2	A	Day 1, block 1	3	33.8
621	Neil1/Neil2_125	Neil1/2	A	Day 1, block 1	4	60
634	Neil1/Neil2_114	Neil1/2	A	Day 1, block 2	1	60
635	Neil1/Neil2_114	Neil1/2	A	Day 1, block 2	2	60
636	Neil1/Neil2_114	Neil1/2	A	Day 1, block 2	3	55
637	Neil1/Neil2_114	Neil1/2	A	Day 1, block 2	4	7.2
638	Neil1/Neil2_115	Neil1/2	A	Day 1, block 2	1	59.6
639	Neil1/Neil2_115	Neil1/2	A	Day 1, block 2	2	33
640	Neil1/Neil2_115	Neil1/2	A	Day 1, block 2	3	60
641	Neil1/Neil2_115	Neil1/2	A	Day 1, block 2	4	50.5
642	Neil1/Neil2_116	Neil1/2	A	Day 1, block 2	1	23.2
643	Neil1/Neil2_116	Neil1/2	A	Day 1, block 2	2	60
644	Neil1/Neil2_116	Neil1/2	A	Day 1, block 2	3	60
645	Neil1/Neil2_116	Neil1/2	A	Day 1, block 2	4	60
646	Neil1/Neil2_117	Neil1/2	A	Day 1, block 2	1	60
647	Neil1/Neil2_117	Neil1/2	A	Day 1, block 2	2	60
648	Neil1/Neil2_117	Neil1/2	A	Day 1, block 2	3	37.3
649	Neil1/Neil2_117	Neil1/2	A	Day 1, block 2	4	2.7
678	Neil1/Neil2_122	Neil1/2	A	Day 1, block 2	1	22
679	Neil1/Neil2_122	Neil1/2	A	Day 1, block 2	2	45.4
680	Neil1/Neil2_122	Neil1/2	A	Day 1, block 2	3	60
681	Neil1/Neil2_122	Neil1/2	A	Day 1, block 2	4	60
682	Neil1/Neil2_123	Neil1/2	A	Day 1, block 2	1	28.8
683	Neil1/Neil2_123	Neil1/2	A	Day 1, block 2	2	19.9
684	Neil1/Neil2_123	Neil1/2	A	Day 1, block 2	3	19.8
685	Neil1/Neil2_123	Neil1/2	A	Day 1, block 2	4	1.9
686	Neil1/Neil2_124	Neil1/2	A	Day 1, block 2	1	36.7
687	Neil1/Neil2_124	Neil1/2	A	Day 1, block 2	2	51.5
688	Neil1/Neil2_124	Neil1/2	A	Day 1, block 2	3	24.3
689	Neil1/Neil2_124	Neil1/2	A	Day 1, block 2	4	57.9
690	Neil1/Neil2_125	Neil1/2	A	Day 1, block 2	1	60
691	Neil1/Neil2_125	Neil1/2	A	Day 1, block 2	2	60
692	Neil1/Neil2_125	Neil1/2	A	Day 1, block 2	3	60
693	Neil1/Neil2_125	Neil1/2	A	Day 1, block 2	4	60
706	Neil1/Neil2_114	Neil1/2	A	Day 2, block 1	1	37.3
707	Neil1/Neil2_114	Neil1/2	A	Day 2, block 1	2	8.8
708	Neil1/Neil2_114	Neil1/2	A	Day 2, block 1	3	14.9
709	Neil1/Neil2_114	Neil1/2	A	Day 2, block 1	4	23.8
710	Neil1/Neil2_115	Neil1/2	A	Day 2, block 1	1	60
711	Neil1/Neil2_115	Neil1/2	A	Day 2, block 1	2	60
712	Neil1/Neil2_115	Neil1/2	A	Day 2, block 1	3	60
713	Neil1/Neil2_115	Neil1/2	A	Day 2, block 1	4	60
714	Neil1/Neil2_116	Neil1/2	A	Day 2, block 1	1	46.8
715	Neil1/Neil2_116	Neil1/2	A	Day 2, block 1	2	55.7
716	Neil1/Neil2_116	Neil1/2	A	Day 2, block 1	3	29.8
717	Neil1/Neil2_116	Neil1/2	A	Day 2, block 1	4	29.3
718	Neil1/Neil2_117	Neil1/2	A	Day 2, block 1	1	60
719	Neil1/Neil2_117	Neil1/2	A	Day 2, block 1	2	2.3
720	Neil1/Neil2_117	Neil1/2	A	Day 2, block 1	3	44.7
721	Neil1/Neil2_117	Neil1/2	A	Day 2, block 1	4	16.3
750	Neil1/Neil2_122	Neil1/2	A	Day 2, block 1	1	60
751	Neil1/Neil2_122	Neil1/2	A	Day 2, block 1	2	22.3
752	Neil1/Neil2_122	Neil1/2	A	Day 2, block 1	3	5.9
753	Neil1/Neil2_122	Neil1/2	A	Day 2, block 1	4	20.5
754	Neil1/Neil2_123	Neil1/2	A	Day 2, block 1	1	11.2
755	Neil1/Neil2_123	Neil1/2	A	Day 2, block 1	2	9.7
756	Neil1/Neil2_123	Neil1/2	A	Day 2, block 1	3	9.7
757	Neil1/Neil2_123	Neil1/2	A	Day 2, block 1	4	20.2
758	Neil1/Neil2_124	Neil1/2	A	Day 2, block 1	1	20.6
759	Neil1/Neil2_124	Neil1/2	A	Day 2, block 1	2	5.2
760	Neil1/Neil2_124	Neil1/2	A	Day 2, block 1	3	36.5
761	Neil1/Neil2_124	Neil1/2	A	Day 2, block 1	4	4.2
762	Neil1/Neil2_125	Neil1/2	A	Day 2, block 1	1	7.4
763	Neil1/Neil2_125	Neil1/2	A	Day 2, block 1	2	60
764	Neil1/Neil2_125	Neil1/2	A	Day 2, block 1	3	60
765	Neil1/Neil2_125	Neil1/2	A	Day 2, block 1	4	13.9
778	Neil1/Neil2_114	Neil1/2	A	Day 2, block 2	1	32.7
779	Neil1/Neil2_114	Neil1/2	A	Day 2, block 2	2	3.3
780	Neil1/Neil2_114	Neil1/2	A	Day 2, block 2	3	5.6
781	Neil1/Neil2_114	Neil1/2	A	Day 2, block 2	4	5.3
782	Neil1/Neil2_115	Neil1/2	A	Day 2, block 2	1	9.3
783	Neil1/Neil2_115	Neil1/2	A	Day 2, block 2	2	21.4
784	Neil1/Neil2_115	Neil1/2	A	Day 2, block 2	3	22.7
785	Neil1/Neil2_115	Neil1/2	A	Day 2, block 2	4	19.1
786	Neil1/Neil2_116	Neil1/2	A	Day 2, block 2	1	60
787	Neil1/Neil2_116	Neil1/2	A	Day 2, block 2	2	21
788	Neil1/Neil2_116	Neil1/2	A	Day 2, block 2	3	2.7
789	Neil1/Neil2_116	Neil1/2	A	Day 2, block 2	4	60
790	Neil1/Neil2_117	Neil1/2	A	Day 2, block 2	1	21.9
791	Neil1/Neil2_117	Neil1/2	A	Day 2, block 2	2	7.9
792	Neil1/Neil2_117	Neil1/2	A	Day 2, block 2	3	42
793	Neil1/Neil2_117	Neil1/2	A	Day 2, block 2	4	13.7
822	Neil1/Neil2_122	Neil1/2	A	Day 2, block 2	1	12.7
823	Neil1/Neil2_122	Neil1/2	A	Day 2, block 2	2	3.3
824	Neil1/Neil2_122	Neil1/2	A	Day 2, block 2	3	28.5
825	Neil1/Neil2_122	Neil1/2	A	Day 2, block 2	4	13.1
826	Neil1/Neil2_123	Neil1/2	A	Day 2, block 2	1	10.7
827	Neil1/Neil2_123	Neil1/2	A	Day 2, block 2	2	14.5
828	Neil1/Neil2_123	Neil1/2	A	Day 2, block 2	3	8.6
829	Neil1/Neil2_123	Neil1/2	A	Day 2, block 2	4	7.4
830	Neil1/Neil2_124	Neil1/2	A	Day 2, block 2	1	10.2
831	Neil1/Neil2_124	Neil1/2	A	Day 2, block 2	2	3.7
832	Neil1/Neil2_124	Neil1/2	A	Day 2, block 2	3	5
833	Neil1/Neil2_124	Neil1/2	A	Day 2, block 2	4	17.2
834	Neil1/Neil2_125	Neil1/2	A	Day 2, block 2	1	19.4
835	Neil1/Neil2_125	Neil1/2	A	Day 2, block 2	2	4.3
836	Neil1/Neil2_125	Neil1/2	A	Day 2, block 2	3	58.1
837	Neil1/Neil2_125	Neil1/2	A	Day 2, block 2	4	60
850	Neil1/Neil2_114	Neil1/2	A	Day 3, block 1	1	29.3
851	Neil1/Neil2_114	Neil1/2	A	Day 3, block 1	2	5.7
852	Neil1/Neil2_114	Neil1/2	A	Day 3, block 1	3	9
853	Neil1/Neil2_114	Neil1/2	A	Day 3, block 1	4	5.6
854	Neil1/Neil2_115	Neil1/2	A	Day 3, block 1	1	9
855	Neil1/Neil2_115	Neil1/2	A	Day 3, block 1	2	1.2
856	Neil1/Neil2_115	Neil1/2	A	Day 3, block 1	3	21.6
857	Neil1/Neil2_115	Neil1/2	A	Day 3, block 1	4	31.5
858	Neil1/Neil2_116	Neil1/2	A	Day 3, block 1	1	60
859	Neil1/Neil2_116	Neil1/2	A	Day 3, block 1	2	14.1
860	Neil1/Neil2_116	Neil1/2	A	Day 3, block 1	3	34
861	Neil1/Neil2_116	Neil1/2	A	Day 3, block 1	4	5.9
862	Neil1/Neil2_117	Neil1/2	A	Day 3, block 1	1	30.4
863	Neil1/Neil2_117	Neil1/2	A	Day 3, block 1	2	2
864	Neil1/Neil2_117	Neil1/2	A	Day 3, block 1	3	15.4
865	Neil1/Neil2_117	Neil1/2	A	Day 3, block 1	4	3.2
894	Neil1/Neil2_122	Neil1/2	A	Day 3, block 1	1	17.5
895	Neil1/Neil2_122	Neil1/2	A	Day 3, block 1	2	2.6
896	Neil1/Neil2_122	Neil1/2	A	Day 3, block 1	3	3.1
897	Neil1/Neil2_122	Neil1/2	A	Day 3, block 1	4	5.4
898	Neil1/Neil2_123	Neil1/2	A	Day 3, block 1	1	9.8
899	Neil1/Neil2_123	Neil1/2	A	Day 3, block 1	2	8
900	Neil1/Neil2_123	Neil1/2	A	Day 3, block 1	3	18.2
901	Neil1/Neil2_123	Neil1/2	A	Day 3, block 1	4	4.7
902	Neil1/Neil2_124	Neil1/2	A	Day 3, block 1	1	17.5
903	Neil1/Neil2_124	Neil1/2	A	Day 3, block 1	2	9.1
904	Neil1/Neil2_124	Neil1/2	A	Day 3, block 1	3	12.1
905	Neil1/Neil2_124	Neil1/2	A	Day 3, block 1	4	2.5
906	Neil1/Neil2_125	Neil1/2	A	Day 3, block 1	1	25.3
907	Neil1/Neil2_125	Neil1/2	A	Day 3, block 1	2	4.2
908	Neil1/Neil2_125	Neil1/2	A	Day 3, block 1	3	6
909	Neil1/Neil2_125	Neil1/2	A	Day 3, block 1	4	29.5
922	Neil1/Neil2_114	Neil1/2	A	Day 3, block 2	1	5.7
923	Neil1/Neil2_114	Neil1/2	A	Day 3, block 2	2	7.6
924	Neil1/Neil2_114	Neil1/2	A	Day 3, block 2	3	9
925	Neil1/Neil2_114	Neil1/2	A	Day 3, block 2	4	5
926	Neil1/Neil2_115	Neil1/2	A	Day 3, block 2	1	2.7
927	Neil1/Neil2_115	Neil1/2	A	Day 3, block 2	2	9.2
928	Neil1/Neil2_115	Neil1/2	A	Day 3, block 2	3	21.2
929	Neil1/Neil2_115	Neil1/2	A	Day 3, block 2	4	2.6
930	Neil1/Neil2_116	Neil1/2	A	Day 3, block 2	1	21.3
931	Neil1/Neil2_116	Neil1/2	A	Day 3, block 2	2	40.5
932	Neil1/Neil2_116	Neil1/2	A	Day 3, block 2	3	47.2
933	Neil1/Neil2_116	Neil1/2	A	Day 3, block 2	4	33.5
934	Neil1/Neil2_117	Neil1/2	A	Day 3, block 2	1	60
935	Neil1/Neil2_117	Neil1/2	A	Day 3, block 2	2	10.4
936	Neil1/Neil2_117	Neil1/2	A	Day 3, block 2	3	17.9
937	Neil1/Neil2_117	Neil1/2	A	Day 3, block 2	4	4.5
966	Neil1/Neil2_122	Neil1/2	A	Day 3, block 2	1	3.1
967	Neil1/Neil2_122	Neil1/2	A	Day 3, block 2	2	14.6
968	Neil1/Neil2_122	Neil1/2	A	Day 3, block 2	3	9.9
969	Neil1/Neil2_122	Neil1/2	A	Day 3, block 2	4	29.3
970	Neil1/Neil2_123	Neil1/2	A	Day 3, block 2	1	4.9
971	Neil1/Neil2_123	Neil1/2	A	Day 3, block 2	2	8.1
972	Neil1/Neil2_123	Neil1/2	A	Day 3, block 2	3	13.1
973	Neil1/Neil2_123	Neil1/2	A	Day 3, block 2	4	12.5
974	Neil1/Neil2_124	Neil1/2	A	Day 3, block 2	1	18.6
975	Neil1/Neil2_124	Neil1/2	A	Day 3, block 2	2	16.2
976	Neil1/Neil2_124	Neil1/2	A	Day 3, block 2	3	14.4
977	Neil1/Neil2_124	Neil1/2	A	Day 3, block 2	4	10.1
978	Neil1/Neil2_125	Neil1/2	A	Day 3, block 2	1	13.7
979	Neil1/Neil2_125	Neil1/2	A	Day 3, block 2	2	7.7
980	Neil1/Neil2_125	Neil1/2	A	Day 3, block 2	3	11.7
981	Neil1/Neil2_125	Neil1/2	A	Day 3, block 2	4	11.6
994	Neil1/Neil2_114	Neil1/2	A	Day 4, block 1	1	21.3
995	Neil1/Neil2_114	Neil1/2	A	Day 4, block 1	2	13.7
996	Neil1/Neil2_114	Neil1/2	A	Day 4, block 1	3	22
997	Neil1/Neil2_114	Neil1/2	A	Day 4, block 1	4	37.4
998	Neil1/Neil2_115	Neil1/2	A	Day 4, block 1	1	39.1
999	Neil1/Neil2_115	Neil1/2	A	Day 4, block 1	2	3.5
1000	Neil1/Neil2_115	Neil1/2	A	Day 4, block 1	3	45.1
1001	Neil1/Neil2_115	Neil1/2	A	Day 4, block 1	4	15.7
1002	Neil1/Neil2_116	Neil1/2	A	Day 4, block 1	1	42.4
1003	Neil1/Neil2_116	Neil1/2	A	Day 4, block 1	2	3.7
1004	Neil1/Neil2_116	Neil1/2	A	Day 4, block 1	3	14
1005	Neil1/Neil2_116	Neil1/2	A	Day 4, block 1	4	5.8
1006	Neil1/Neil2_117	Neil1/2	A	Day 4, block 1	1	14
1007	Neil1/Neil2_117	Neil1/2	A	Day 4, block 1	2	8.8
1008	Neil1/Neil2_117	Neil1/2	A	Day 4, block 1	3	60
1009	Neil1/Neil2_117	Neil1/2	A	Day 4, block 1	4	3.6
1038	Neil1/Neil2_122	Neil1/2	A	Day 4, block 1	1	33.9
1039	Neil1/Neil2_122	Neil1/2	A	Day 4, block 1	2	10.2
1040	Neil1/Neil2_122	Neil1/2	A	Day 4, block 1	3	16.5
1041	Neil1/Neil2_122	Neil1/2	A	Day 4, block 1	4	6.3
1042	Neil1/Neil2_123	Neil1/2	A	Day 4, block 1	1	8.3
1043	Neil1/Neil2_123	Neil1/2	A	Day 4, block 1	2	4.6
1044	Neil1/Neil2_123	Neil1/2	A	Day 4, block 1	3	7.7
1045	Neil1/Neil2_123	Neil1/2	A	Day 4, block 1	4	7
1046	Neil1/Neil2_124	Neil1/2	A	Day 4, block 1	1	23.4
1047	Neil1/Neil2_124	Neil1/2	A	Day 4, block 1	2	8.3
1048	Neil1/Neil2_124	Neil1/2	A	Day 4, block 1	3	6.4
1049	Neil1/Neil2_124	Neil1/2	A	Day 4, block 1	4	17.8
1050	Neil1/Neil2_125	Neil1/2	A	Day 4, block 1	1	18.4
1051	Neil1/Neil2_125	Neil1/2	A	Day 4, block 1	2	8
1052	Neil1/Neil2_125	Neil1/2	A	Day 4, block 1	3	11.5
1053	Neil1/Neil2_125	Neil1/2	A	Day 4, block 1	4	10.2
1066	Neil1/Neil2_114	Neil1/2	A	Day 4, block 2	1	4.3
1067	Neil1/Neil2_114	Neil1/2	A	Day 4, block 2	2	19.6
1068	Neil1/Neil2_114	Neil1/2	A	Day 4, block 2	3	5.2
1069	Neil1/Neil2_114	Neil1/2	A	Day 4, block 2	4	7.3
1070	Neil1/Neil2_115	Neil1/2	A	Day 4, block 2	1	35.6
1071	Neil1/Neil2_115	Neil1/2	A	Day 4, block 2	2	10.6
1072	Neil1/Neil2_115	Neil1/2	A	Day 4, block 2	3	15.5
1073	Neil1/Neil2_115	Neil1/2	A	Day 4, block 2	4	9.3
1074	Neil1/Neil2_116	Neil1/2	A	Day 4, block 2	1	14.4
1075	Neil1/Neil2_116	Neil1/2	A	Day 4, block 2	2	17.8
1076	Neil1/Neil2_116	Neil1/2	A	Day 4, block 2	3	6.2
1077	Neil1/Neil2_116	Neil1/2	A	Day 4, block 2	4	10.7
1078	Neil1/Neil2_117	Neil1/2	A	Day 4, block 2	1	6.2
1079	Neil1/Neil2_117	Neil1/2	A	Day 4, block 2	2	8.7
1080	Neil1/Neil2_117	Neil1/2	A	Day 4, block 2	3	10
1081	Neil1/Neil2_117	Neil1/2	A	Day 4, block 2	4	7.2
1110	Neil1/Neil2_122	Neil1/2	A	Day 4, block 2	1	13.1
1111	Neil1/Neil2_122	Neil1/2	A	Day 4, block 2	2	12
1112	Neil1/Neil2_122	Neil1/2	A	Day 4, block 2	3	3
1113	Neil1/Neil2_122	Neil1/2	A	Day 4, block 2	4	27.2
1114	Neil1/Neil2_123	Neil1/2	A	Day 4, block 2	1	6.3
1115	Neil1/Neil2_123	Neil1/2	A	Day 4, block 2	2	8.7
1116	Neil1/Neil2_123	Neil1/2	A	Day 4, block 2	3	2.8
1117	Neil1/Neil2_123	Neil1/2	A	Day 4, block 2	4	33.2
1118	Neil1/Neil2_124	Neil1/2	A	Day 4, block 2	1	6.2
1119	Neil1/Neil2_124	Neil1/2	A	Day 4, block 2	2	6.9
1120	Neil1/Neil2_124	Neil1/2	A	Day 4, block 2	3	5.8
1121	Neil1/Neil2_124	Neil1/2	A	Day 4, block 2	4	4.9
1122	Neil1/Neil2_125	Neil1/2	A	Day 4, block 2	1	22.8
1123	Neil1/Neil2_125	Neil1/2	A	Day 4, block 2	2	11
1124	Neil1/Neil2_125	Neil1/2	A	Day 4, block 2	3	9.7
1125	Neil1/Neil2_125	Neil1/2	A	Day 4, block 2	4	5.2
1181	Neil1/Neil2_b4_132	Neil1/2	A	Day 1, block 1	1	60
1182	Neil1/Neil2_b4_132	Neil1/2	A	Day 1, block 1	2	47.2
1183	Neil1/Neil2_b4_132	Neil1/2	A	Day 1, block 1	3	60
1184	Neil1/Neil2_b4_132	Neil1/2	A	Day 1, block 1	4	8.1
1185	Neil1/Neil2_b4_133	Neil1/2	A	Day 1, block 1	1	60
1186	Neil1/Neil2_b4_133	Neil1/2	A	Day 1, block 1	2	60
1187	Neil1/Neil2_b4_133	Neil1/2	A	Day 1, block 1	3	60
1188	Neil1/Neil2_b4_133	Neil1/2	A	Day 1, block 1	4	60
1189	Neil1/Neil2_b4_134	Neil1/2	A	Day 1, block 1	1	59.2
1190	Neil1/Neil2_b4_134	Neil1/2	A	Day 1, block 1	2	60
1191	Neil1/Neil2_b4_134	Neil1/2	A	Day 1, block 1	3	60
1192	Neil1/Neil2_b4_134	Neil1/2	A	Day 1, block 1	4	3.6
1193	Neil1/Neil2-b4_135	Neil1/2	A	Day 1, block 1	1	60
1194	Neil1/Neil2-b4_135	Neil1/2	A	Day 1, block 1	2	30.8
1195	Neil1/Neil2-b4_135	Neil1/2	A	Day 1, block 1	3	60
1196	Neil1/Neil2-b4_135	Neil1/2	A	Day 1, block 1	4	1.5
1245	Neil1/Neil2_b4_132	Neil1/2	A	Day 1, block 2	1	17
1246	Neil1/Neil2_b4_132	Neil1/2	A	Day 1, block 2	2	9.2
1247	Neil1/Neil2_b4_132	Neil1/2	A	Day 1, block 2	3	60
1248	Neil1/Neil2_b4_132	Neil1/2	A	Day 1, block 2	4	60
1249	Neil1/Neil2_b4_133	Neil1/2	A	Day 1, block 2	1	7.1
1250	Neil1/Neil2_b4_133	Neil1/2	A	Day 1, block 2	2	31.9
1251	Neil1/Neil2_b4_133	Neil1/2	A	Day 1, block 2	3	9.9
1252	Neil1/Neil2_b4_133	Neil1/2	A	Day 1, block 2	4	2.6
1253	Neil1/Neil2_b4_134	Neil1/2	A	Day 1, block 2	1	23.1
1254	Neil1/Neil2_b4_134	Neil1/2	A	Day 1, block 2	2	16.8
1255	Neil1/Neil2_b4_134	Neil1/2	A	Day 1, block 2	3	15.4
1256	Neil1/Neil2_b4_134	Neil1/2	A	Day 1, block 2	4	2.9
1257	Neil1/Neil2-b4_135	Neil1/2	A	Day 1, block 2	1	16.7
1258	Neil1/Neil2-b4_135	Neil1/2	A	Day 1, block 2	2	60
1259	Neil1/Neil2-b4_135	Neil1/2	A	Day 1, block 2	3	60
1260	Neil1/Neil2-b4_135	Neil1/2	A	Day 1, block 2	4	60
1309	Neil1/Neil2_b4_132	Neil1/2	A	Day 2, block 1	1	2.8
1310	Neil1/Neil2_b4_132	Neil1/2	A	Day 2, block 1	2	60
1311	Neil1/Neil2_b4_132	Neil1/2	A	Day 2, block 1	3	37.4
1312	Neil1/Neil2_b4_132	Neil1/2	A	Day 2, block 1	4	35.3
1313	Neil1/Neil2_b4_133	Neil1/2	A	Day 2, block 1	1	13.6
1314	Neil1/Neil2_b4_133	Neil1/2	A	Day 2, block 1	2	3.7
1315	Neil1/Neil2_b4_133	Neil1/2	A	Day 2, block 1	3	13.2
1316	Neil1/Neil2_b4_133	Neil1/2	A	Day 2, block 1	4	60
1317	Neil1/Neil2_b4_134	Neil1/2	A	Day 2, block 1	1	13.9
1318	Neil1/Neil2_b4_134	Neil1/2	A	Day 2, block 1	2	3.4
1319	Neil1/Neil2_b4_134	Neil1/2	A	Day 2, block 1	3	60
1320	Neil1/Neil2_b4_134	Neil1/2	A	Day 2, block 1	4	27.6
1321	Neil1/Neil2-b4_135	Neil1/2	A	Day 2, block 1	1	60
1322	Neil1/Neil2-b4_135	Neil1/2	A	Day 2, block 1	2	27.7
1323	Neil1/Neil2-b4_135	Neil1/2	A	Day 2, block 1	3	24.8
1324	Neil1/Neil2-b4_135	Neil1/2	A	Day 2, block 1	4	60
1373	Neil1/Neil2_b4_132	Neil1/2	A	Day 2, block 2	1	41.8
1374	Neil1/Neil2_b4_132	Neil1/2	A	Day 2, block 2	2	11.8
1375	Neil1/Neil2_b4_132	Neil1/2	A	Day 2, block 2	3	13.1
1376	Neil1/Neil2_b4_132	Neil1/2	A	Day 2, block 2	4	6.9
1377	Neil1/Neil2_b4_133	Neil1/2	A	Day 2, block 2	1	32.6
1378	Neil1/Neil2_b4_133	Neil1/2	A	Day 2, block 2	2	18.2
1379	Neil1/Neil2_b4_133	Neil1/2	A	Day 2, block 2	3	10.7
1380	Neil1/Neil2_b4_133	Neil1/2	A	Day 2, block 2	4	2.7
1381	Neil1/Neil2_b4_134	Neil1/2	A	Day 2, block 2	1	39.3
1382	Neil1/Neil2_b4_134	Neil1/2	A	Day 2, block 2	2	15.7
1383	Neil1/Neil2_b4_134	Neil1/2	A	Day 2, block 2	3	4.7
1384	Neil1/Neil2_b4_134	Neil1/2	A	Day 2, block 2	4	7
1385	Neil1/Neil2-b4_135	Neil1/2	A	Day 2, block 2	1	44.8
1386	Neil1/Neil2-b4_135	Neil1/2	A	Day 2, block 2	2	41.4
1387	Neil1/Neil2-b4_135	Neil1/2	A	Day 2, block 2	3	18.4
1388	Neil1/Neil2-b4_135	Neil1/2	A	Day 2, block 2	4	60
1437	Neil1/Neil2_b4_132	Neil1/2	A	Day 3, block 1	1	60
1438	Neil1/Neil2_b4_132	Neil1/2	A	Day 3, block 1	2	7.4
1439	Neil1/Neil2_b4_132	Neil1/2	A	Day 3, block 1	3	10.6
1440	Neil1/Neil2_b4_132	Neil1/2	A	Day 3, block 1	4	7
1441	Neil1/Neil2_b4_133	Neil1/2	A	Day 3, block 1	1	52.9
1442	Neil1/Neil2_b4_133	Neil1/2	A	Day 3, block 1	2	10
1443	Neil1/Neil2_b4_133	Neil1/2	A	Day 3, block 1	3	31.5
1444	Neil1/Neil2_b4_133	Neil1/2	A	Day 3, block 1	4	9.7
1445	Neil1/Neil2_b4_134	Neil1/2	A	Day 3, block 1	1	13.3
1446	Neil1/Neil2_b4_134	Neil1/2	A	Day 3, block 1	2	34.3
1447	Neil1/Neil2_b4_134	Neil1/2	A	Day 3, block 1	3	17
1448	Neil1/Neil2_b4_134	Neil1/2	A	Day 3, block 1	4	55.3
1449	Neil1/Neil2-b4_135	Neil1/2	A	Day 3, block 1	1	54.2
1450	Neil1/Neil2-b4_135	Neil1/2	A	Day 3, block 1	2	17.1
1451	Neil1/Neil2-b4_135	Neil1/2	A	Day 3, block 1	3	8.5
1452	Neil1/Neil2-b4_135	Neil1/2	A	Day 3, block 1	4	60
1501	Neil1/Neil2_b4_132	Neil1/2	A	Day 3, block 2	1	10
1502	Neil1/Neil2_b4_132	Neil1/2	A	Day 3, block 2	2	7
1503	Neil1/Neil2_b4_132	Neil1/2	A	Day 3, block 2	3	7.8
1504	Neil1/Neil2_b4_132	Neil1/2	A	Day 3, block 2	4	7.2
1505	Neil1/Neil2_b4_133	Neil1/2	A	Day 3, block 2	1	8.8
1506	Neil1/Neil2_b4_133	Neil1/2	A	Day 3, block 2	2	22.3
1507	Neil1/Neil2_b4_133	Neil1/2	A	Day 3, block 2	3	4.5
1508	Neil1/Neil2_b4_133	Neil1/2	A	Day 3, block 2	4	3.8
1509	Neil1/Neil2_b4_134	Neil1/2	A	Day 3, block 2	1	7.9
1510	Neil1/Neil2_b4_134	Neil1/2	A	Day 3, block 2	2	9
1511	Neil1/Neil2_b4_134	Neil1/2	A	Day 3, block 2	3	8.4
1512	Neil1/Neil2_b4_134	Neil1/2	A	Day 3, block 2	4	12.7
1513	Neil1/Neil2-b4_135	Neil1/2	A	Day 3, block 2	1	2.6
1514	Neil1/Neil2-b4_135	Neil1/2	A	Day 3, block 2	2	25.3
1515	Neil1/Neil2-b4_135	Neil1/2	A	Day 3, block 2	3	17.2
1516	Neil1/Neil2-b4_135	Neil1/2	A	Day 3, block 2	4	30.3
1565	Neil1/Neil2_b4_132	Neil1/2	A	Day 4, block 1	1	3.9
1566	Neil1/Neil2_b4_132	Neil1/2	A	Day 4, block 1	2	0.6
1567	Neil1/Neil2_b4_132	Neil1/2	A	Day 4, block 1	3	28.1
1568	Neil1/Neil2_b4_132	Neil1/2	A	Day 4, block 1	4	18
1569	Neil1/Neil2_b4_133	Neil1/2	A	Day 4, block 1	1	4
1570	Neil1/Neil2_b4_133	Neil1/2	A	Day 4, block 1	2	5.5
1571	Neil1/Neil2_b4_133	Neil1/2	A	Day 4, block 1	3	17.1
1572	Neil1/Neil2_b4_133	Neil1/2	A	Day 4, block 1	4	20.5
1573	Neil1/Neil2_b4_134	Neil1/2	A	Day 4, block 1	1	23.1
1574	Neil1/Neil2_b4_134	Neil1/2	A	Day 4, block 1	2	56.6
1575	Neil1/Neil2_b4_134	Neil1/2	A	Day 4, block 1	3	16.4
1576	Neil1/Neil2_b4_134	Neil1/2	A	Day 4, block 1	4	13.1
1577	Neil1/Neil2-b4_135	Neil1/2	A	Day 4, block 1	1	10.1
1578	Neil1/Neil2-b4_135	Neil1/2	A	Day 4, block 1	2	30.2
1579	Neil1/Neil2-b4_135	Neil1/2	A	Day 4, block 1	3	3.5
1580	Neil1/Neil2-b4_135	Neil1/2	A	Day 4, block 1	4	60
1629	Neil1/Neil2_b4_132	Neil1/2	A	Day 4, block 2	1	16.5
1630	Neil1/Neil2_b4_132	Neil1/2	A	Day 4, block 2	2	9.5
1631	Neil1/Neil2_b4_132	Neil1/2	A	Day 4, block 2	3	14.5
1632	Neil1/Neil2_b4_132	Neil1/2	A	Day 4, block 2	4	20.9
1633	Neil1/Neil2_b4_133	Neil1/2	A	Day 4, block 2	1	40.1
1634	Neil1/Neil2_b4_133	Neil1/2	A	Day 4, block 2	2	3
1635	Neil1/Neil2_b4_133	Neil1/2	A	Day 4, block 2	3	5.7
1636	Neil1/Neil2_b4_133	Neil1/2	A	Day 4, block 2	4	1.8
1637	Neil1/Neil2_b4_134	Neil1/2	A	Day 4, block 2	1	14.2
1638	Neil1/Neil2_b4_134	Neil1/2	A	Day 4, block 2	2	5.8
1639	Neil1/Neil2_b4_134	Neil1/2	A	Day 4, block 2	3	43.7
1640	Neil1/Neil2_b4_134	Neil1/2	A	Day 4, block 2	4	10
1641	Neil1/Neil2-b4_135	Neil1/2	A	Day 4, block 2	1	22.4
1642	Neil1/Neil2-b4_135	Neil1/2	A	Day 4, block 2	2	21.6
1643	Neil1/Neil2-b4_135	Neil1/2	A	Day 4, block 2	3	60
1644	Neil1/Neil2-b4_135	Neil1/2	A	Day 4, block 2	4	60
41	Neil2 1	Neil2	B	Day 1, block 1	1	44.9
42	Neil2 1	Neil2	B	Day 1, block 1	2	60
43	Neil2 1	Neil2	B	Day 1, block 1	3	60
44	Neil2 1	Neil2	B	Day 1, block 1	4	60
45	Neil2 2	Neil2	B	Day 1, block 1	1	60
46	Neil2 2	Neil2	B	Day 1, block 1	2	6.4
47	Neil2 2	Neil2	B	Day 1, block 1	3	10.3
48	Neil2 2	Neil2	B	Day 1, block 1	4	24.2
49	Neil2 3	Neil2	B	Day 1, block 1	1	60
50	Neil2 3	Neil2	B	Day 1, block 1	2	2.2
51	Neil2 3	Neil2	B	Day 1, block 1	3	57.5
52	Neil2 3	Neil2	B	Day 1, block 1	4	60
53	Neil2 4	Neil2	B	Day 1, block 1	1	29.6
54	Neil2 4	Neil2	B	Day 1, block 1	2	2.5
55	Neil2 4	Neil2	B	Day 1, block 1	3	60
56	Neil2 4	Neil2	B	Day 1, block 1	4	9.2
57	Neil2 5	Neil2	B	Day 1, block 1	1	60
58	Neil2 5	Neil2	B	Day 1, block 1	2	38.1
59	Neil2 5	Neil2	B	Day 1, block 1	3	19.6
60	Neil2 5	Neil2	B	Day 1, block 1	4	60
61	Neil2 6	Neil2	B	Day 1, block 1	1	60
62	Neil2 6	Neil2	B	Day 1, block 1	2	48.3
63	Neil2 6	Neil2	B	Day 1, block 1	3	25.2
64	Neil2 6	Neil2	B	Day 1, block 1	4	60
109	Neil2 1	Neil2	B	Day 1, block 2	1	45
110	Neil2 1	Neil2	B	Day 1, block 2	2	60
111	Neil2 1	Neil2	B	Day 1, block 2	3	60
112	Neil2 1	Neil2	B	Day 1, block 2	4	60
113	Neil2 2	Neil2	B	Day 1, block 2	1	60
114	Neil2 2	Neil2	B	Day 1, block 2	2	20.4
115	Neil2 2	Neil2	B	Day 1, block 2	3	12
116	Neil2 2	Neil2	B	Day 1, block 2	4	3.4
117	Neil2 3	Neil2	B	Day 1, block 2	1	17.5
118	Neil2 3	Neil2	B	Day 1, block 2	2	60
119	Neil2 3	Neil2	B	Day 1, block 2	3	60
120	Neil2 3	Neil2	B	Day 1, block 2	4	12.1
121	Neil2 4	Neil2	B	Day 1, block 2	1	20.3
122	Neil2 4	Neil2	B	Day 1, block 2	2	16.5
123	Neil2 4	Neil2	B	Day 1, block 2	3	16.6
124	Neil2 4	Neil2	B	Day 1, block 2	4	60
125	Neil2 5	Neil2	B	Day 1, block 2	1	60
126	Neil2 5	Neil2	B	Day 1, block 2	2	60
127	Neil2 5	Neil2	B	Day 1, block 2	3	60
128	Neil2 5	Neil2	B	Day 1, block 2	4	60
129	Neil2 6	Neil2	B	Day 1, block 2	1	60
130	Neil2 6	Neil2	B	Day 1, block 2	2	60
131	Neil2 6	Neil2	B	Day 1, block 2	3	15.3
132	Neil2 6	Neil2	B	Day 1, block 2	4	60
177	Neil2 1	Neil2	B	Day 2, block 1	1	41.5
178	Neil2 1	Neil2	B	Day 2, block 1	2	5.4
179	Neil2 1	Neil2	B	Day 2, block 1	3	51
180	Neil2 1	Neil2	B	Day 2, block 1	4	25.8
181	Neil2 2	Neil2	B	Day 2, block 1	1	60
182	Neil2 2	Neil2	B	Day 2, block 1	2	7.6
183	Neil2 2	Neil2	B	Day 2, block 1	3	33.8
184	Neil2 2	Neil2	B	Day 2, block 1	4	37.6
185	Neil2 3	Neil2	B	Day 2, block 1	1	7.6
186	Neil2 3	Neil2	B	Day 2, block 1	2	26.7
187	Neil2 3	Neil2	B	Day 2, block 1	3	14
188	Neil2 3	Neil2	B	Day 2, block 1	4	3.7
189	Neil2 4	Neil2	B	Day 2, block 1	1	60
190	Neil2 4	Neil2	B	Day 2, block 1	2	32.2
191	Neil2 4	Neil2	B	Day 2, block 1	3	60
192	Neil2 4	Neil2	B	Day 2, block 1	4	30.4
193	Neil2 5	Neil2	B	Day 2, block 1	1	21.1
194	Neil2 5	Neil2	B	Day 2, block 1	2	7.4
195	Neil2 5	Neil2	B	Day 2, block 1	3	6
196	Neil2 5	Neil2	B	Day 2, block 1	4	13.8
197	Neil2 6	Neil2	B	Day 2, block 1	1	10.3
198	Neil2 6	Neil2	B	Day 2, block 1	2	15.5
199	Neil2 6	Neil2	B	Day 2, block 1	3	60
200	Neil2 6	Neil2	B	Day 2, block 1	4	30.3
245	Neil2 1	Neil2	B	Day 2, block 2	1	37.6
246	Neil2 1	Neil2	B	Day 2, block 2	2	7.8
247	Neil2 1	Neil2	B	Day 2, block 2	3	8
248	Neil2 1	Neil2	B	Day 2, block 2	4	4.7
249	Neil2 2	Neil2	B	Day 2, block 2	1	58.4
250	Neil2 2	Neil2	B	Day 2, block 2	2	16.5
251	Neil2 2	Neil2	B	Day 2, block 2	3	6
252	Neil2 2	Neil2	B	Day 2, block 2	4	43.4
253	Neil2 3	Neil2	B	Day 2, block 2	1	4.1
254	Neil2 3	Neil2	B	Day 2, block 2	2	3.6
255	Neil2 3	Neil2	B	Day 2, block 2	3	3.4
256	Neil2 3	Neil2	B	Day 2, block 2	4	18.2
257	Neil2 4	Neil2	B	Day 2, block 2	1	60
258	Neil2 4	Neil2	B	Day 2, block 2	2	13.9
259	Neil2 4	Neil2	B	Day 2, block 2	3	27.5
260	Neil2 4	Neil2	B	Day 2, block 2	4	15.7
261	Neil2 5	Neil2	B	Day 2, block 2	1	60
262	Neil2 5	Neil2	B	Day 2, block 2	2	2
263	Neil2 5	Neil2	B	Day 2, block 2	3	50.4
264	Neil2 5	Neil2	B	Day 2, block 2	4	31.8
265	Neil2 6	Neil2	B	Day 2, block 2	1	24.6
266	Neil2 6	Neil2	B	Day 2, block 2	2	2.8
267	Neil2 6	Neil2	B	Day 2, block 2	3	31.4
268	Neil2 6	Neil2	B	Day 2, block 2	4	6.7
313	Neil2 1	Neil2	B	Day 3, block 1	1	16.7
314	Neil2 1	Neil2	B	Day 3, block 1	2	32
315	Neil2 1	Neil2	B	Day 3, block 1	3	10.9
316	Neil2 1	Neil2	B	Day 3, block 1	4	8.4
317	Neil2 2	Neil2	B	Day 3, block 1	1	60
318	Neil2 2	Neil2	B	Day 3, block 1	2	11.2
319	Neil2 2	Neil2	B	Day 3, block 1	3	33.3
320	Neil2 2	Neil2	B	Day 3, block 1	4	8
321	Neil2 3	Neil2	B	Day 3, block 1	1	18
322	Neil2 3	Neil2	B	Day 3, block 1	2	4.7
323	Neil2 3	Neil2	B	Day 3, block 1	3	9.2
324	Neil2 3	Neil2	B	Day 3, block 1	4	4.4
325	Neil2 4	Neil2	B	Day 3, block 1	1	47.3
326	Neil2 4	Neil2	B	Day 3, block 1	2	14.3
327	Neil2 4	Neil2	B	Day 3, block 1	3	10.1
328	Neil2 4	Neil2	B	Day 3, block 1	4	10
329	Neil2 5	Neil2	B	Day 3, block 1	1	26.8
330	Neil2 5	Neil2	B	Day 3, block 1	2	2.8
331	Neil2 5	Neil2	B	Day 3, block 1	3	24.6
332	Neil2 5	Neil2	B	Day 3, block 1	4	8
333	Neil2 6	Neil2	B	Day 3, block 1	1	32.8
334	Neil2 6	Neil2	B	Day 3, block 1	2	12.9
335	Neil2 6	Neil2	B	Day 3, block 1	3	5.9
336	Neil2 6	Neil2	B	Day 3, block 1	4	45.7
381	Neil2 1	Neil2	B	Day 3, block 2	1	5.8
382	Neil2 1	Neil2	B	Day 3, block 2	2	15.3
383	Neil2 1	Neil2	B	Day 3, block 2	3	41.5
384	Neil2 1	Neil2	B	Day 3, block 2	4	21.9
385	Neil2 2	Neil2	B	Day 3, block 2	1	5.9
386	Neil2 2	Neil2	B	Day 3, block 2	2	11.2
387	Neil2 2	Neil2	B	Day 3, block 2	3	35.5
388	Neil2 2	Neil2	B	Day 3, block 2	4	17.7
389	Neil2 3	Neil2	B	Day 3, block 2	1	2.6
390	Neil2 3	Neil2	B	Day 3, block 2	2	15.4
391	Neil2 3	Neil2	B	Day 3, block 2	3	32.4
392	Neil2 3	Neil2	B	Day 3, block 2	4	22.7
393	Neil2 4	Neil2	B	Day 3, block 2	1	31.5
394	Neil2 4	Neil2	B	Day 3, block 2	2	17.1
395	Neil2 4	Neil2	B	Day 3, block 2	3	11.6
396	Neil2 4	Neil2	B	Day 3, block 2	4	18.7
397	Neil2 5	Neil2	B	Day 3, block 2	1	17.7
398	Neil2 5	Neil2	B	Day 3, block 2	2	6.9
399	Neil2 5	Neil2	B	Day 3, block 2	3	16.4
400	Neil2 5	Neil2	B	Day 3, block 2	4	7.9
401	Neil2 6	Neil2	B	Day 3, block 2	1	9.3
402	Neil2 6	Neil2	B	Day 3, block 2	2	5.7
403	Neil2 6	Neil2	B	Day 3, block 2	3	8
404	Neil2 6	Neil2	B	Day 3, block 2	4	2
449	Neil2 1	Neil2	B	Day 4, block 1	1	11.7
450	Neil2 1	Neil2	B	Day 4, block 1	2	6
451	Neil2 1	Neil2	B	Day 4, block 1	3	4.1
452	Neil2 1	Neil2	B	Day 4, block 1	4	4.3
453	Neil2 2	Neil2	B	Day 4, block 1	1	13.9
454	Neil2 2	Neil2	B	Day 4, block 1	2	0
455	Neil2 2	Neil2	B	Day 4, block 1	3	16.9
456	Neil2 2	Neil2	B	Day 4, block 1	4	9.6
457	Neil2 3	Neil2	B	Day 4, block 1	1	11.6
458	Neil2 3	Neil2	B	Day 4, block 1	2	3.7
459	Neil2 3	Neil2	B	Day 4, block 1	3	9.1
460	Neil2 3	Neil2	B	Day 4, block 1	4	6.4
461	Neil2 4	Neil2	B	Day 4, block 1	1	39.5
462	Neil2 4	Neil2	B	Day 4, block 1	2	26.1
463	Neil2 4	Neil2	B	Day 4, block 1	3	21.1
464	Neil2 4	Neil2	B	Day 4, block 1	4	7.2
465	Neil2 5	Neil2	B	Day 4, block 1	1	18.2
466	Neil2 5	Neil2	B	Day 4, block 1	2	4.4
467	Neil2 5	Neil2	B	Day 4, block 1	3	12.9
468	Neil2 5	Neil2	B	Day 4, block 1	4	15.7
469	Neil2 6	Neil2	B	Day 4, block 1	1	9.2
470	Neil2 6	Neil2	B	Day 4, block 1	2	6.6
471	Neil2 6	Neil2	B	Day 4, block 1	3	4.4
472	Neil2 6	Neil2	B	Day 4, block 1	4	15.6
517	Neil2 1	Neil2	B	Day 4, block 2	1	6.4
518	Neil2 1	Neil2	B	Day 4, block 2	2	14.8
519	Neil2 1	Neil2	B	Day 4, block 2	3	12.6
520	Neil2 1	Neil2	B	Day 4, block 2	4	0
521	Neil2 2	Neil2	B	Day 4, block 2	1	26.3
522	Neil2 2	Neil2	B	Day 4, block 2	2	60
523	Neil2 2	Neil2	B	Day 4, block 2	3	13
524	Neil2 2	Neil2	B	Day 4, block 2	4	60
525	Neil2 3	Neil2	B	Day 4, block 2	1	5.4
526	Neil2 3	Neil2	B	Day 4, block 2	2	9.1
527	Neil2 3	Neil2	B	Day 4, block 2	3	4.9
528	Neil2 3	Neil2	B	Day 4, block 2	4	33
529	Neil2 4	Neil2	B	Day 4, block 2	1	44.5
530	Neil2 4	Neil2	B	Day 4, block 2	2	60
531	Neil2 4	Neil2	B	Day 4, block 2	3	18.7
532	Neil2 4	Neil2	B	Day 4, block 2	4	3.3
533	Neil2 5	Neil2	B	Day 4, block 2	1	57.1
534	Neil2 5	Neil2	B	Day 4, block 2	2	8.9
535	Neil2 5	Neil2	B	Day 4, block 2	3	8.6
536	Neil2 5	Neil2	B	Day 4, block 2	4	6.2
537	Neil2 6	Neil2	B	Day 4, block 2	1	9
538	Neil2 6	Neil2	B	Day 4, block 2	2	22.1
539	Neil2 6	Neil2	B	Day 4, block 2	3	13.7
540	Neil2 6	Neil2	B	Day 4, block 2	4	2.5
1197	Neil2_b3_7	Neil2	B	Day 1, block 1	1	60
1198	Neil2_b3_7	Neil2	B	Day 1, block 1	2	25.8
1199	Neil2_b3_7	Neil2	B	Day 1, block 1	3	60
1200	Neil2_b3_7	Neil2	B	Day 1, block 1	4	9.9
1201	Neil2_b2_8	Neil2	B	Day 1, block 1	1	60
1202	Neil2_b2_8	Neil2	B	Day 1, block 1	2	2.4
1203	Neil2_b2_8	Neil2	B	Day 1, block 1	3	60
1204	Neil2_b2_8	Neil2	B	Day 1, block 1	4	60
1205	Neil2_b2_9	Neil2	B	Day 1, block 1	1	60
1206	Neil2_b2_9	Neil2	B	Day 1, block 1	2	60
1207	Neil2_b2_9	Neil2	B	Day 1, block 1	3	60
1208	Neil2_b2_9	Neil2	B	Day 1, block 1	4	60
1209	Neil2_b4_10	Neil2	B	Day 1, block 1	1	60
1210	Neil2_b4_10	Neil2	B	Day 1, block 1	2	5.2
1211	Neil2_b4_10	Neil2	B	Day 1, block 1	3	60
1212	Neil2_b4_10	Neil2	B	Day 1, block 1	4	60
1261	Neil2_b3_7	Neil2	B	Day 1, block 2	1	60
1262	Neil2_b3_7	Neil2	B	Day 1, block 2	2	60
1263	Neil2_b3_7	Neil2	B	Day 1, block 2	3	60
1264	Neil2_b3_7	Neil2	B	Day 1, block 2	4	10.5
1265	Neil2_b2_8	Neil2	B	Day 1, block 2	1	50.2
1266	Neil2_b2_8	Neil2	B	Day 1, block 2	2	60
1267	Neil2_b2_8	Neil2	B	Day 1, block 2	3	60
1268	Neil2_b2_8	Neil2	B	Day 1, block 2	4	8.9
1269	Neil2_b2_9	Neil2	B	Day 1, block 2	1	46.9
1270	Neil2_b2_9	Neil2	B	Day 1, block 2	2	11.2
1271	Neil2_b2_9	Neil2	B	Day 1, block 2	3	31.6
1272	Neil2_b2_9	Neil2	B	Day 1, block 2	4	37.2
1273	Neil2_b4_10	Neil2	B	Day 1, block 2	1	60
1274	Neil2_b4_10	Neil2	B	Day 1, block 2	2	60
1275	Neil2_b4_10	Neil2	B	Day 1, block 2	3	30.9
1276	Neil2_b4_10	Neil2	B	Day 1, block 2	4	60
1325	Neil2_b3_7	Neil2	B	Day 2, block 1	1	42.6
1326	Neil2_b3_7	Neil2	B	Day 2, block 1	2	60
1327	Neil2_b3_7	Neil2	B	Day 2, block 1	3	60
1328	Neil2_b3_7	Neil2	B	Day 2, block 1	4	60
1329	Neil2_b2_8	Neil2	B	Day 2, block 1	1	25.8
1330	Neil2_b2_8	Neil2	B	Day 2, block 1	2	41.9
1331	Neil2_b2_8	Neil2	B	Day 2, block 1	3	60
1332	Neil2_b2_8	Neil2	B	Day 2, block 1	4	60
1333	Neil2_b2_9	Neil2	B	Day 2, block 1	1	60
1334	Neil2_b2_9	Neil2	B	Day 2, block 1	2	29.4
1335	Neil2_b2_9	Neil2	B	Day 2, block 1	3	51.1
1336	Neil2_b2_9	Neil2	B	Day 2, block 1	4	10.8
1337	Neil2_b4_10	Neil2	B	Day 2, block 1	1	60
1338	Neil2_b4_10	Neil2	B	Day 2, block 1	2	8.1
1339	Neil2_b4_10	Neil2	B	Day 2, block 1	3	34.6
1340	Neil2_b4_10	Neil2	B	Day 2, block 1	4	46.5
1389	Neil2_b3_7	Neil2	B	Day 2, block 2	1	60
1390	Neil2_b3_7	Neil2	B	Day 2, block 2	2	60
1391	Neil2_b3_7	Neil2	B	Day 2, block 2	3	60
1392	Neil2_b3_7	Neil2	B	Day 2, block 2	4	60
1393	Neil2_b2_8	Neil2	B	Day 2, block 2	1	60
1394	Neil2_b2_8	Neil2	B	Day 2, block 2	2	21.7
1395	Neil2_b2_8	Neil2	B	Day 2, block 2	3	7.2
1396	Neil2_b2_8	Neil2	B	Day 2, block 2	4	13.2
1397	Neil2_b2_9	Neil2	B	Day 2, block 2	1	31.4
1398	Neil2_b2_9	Neil2	B	Day 2, block 2	2	21.5
1399	Neil2_b2_9	Neil2	B	Day 2, block 2	3	8.5
1400	Neil2_b2_9	Neil2	B	Day 2, block 2	4	31.1
1401	Neil2_b4_10	Neil2	B	Day 2, block 2	1	16.4
1402	Neil2_b4_10	Neil2	B	Day 2, block 2	2	24
1403	Neil2_b4_10	Neil2	B	Day 2, block 2	3	51.2
1404	Neil2_b4_10	Neil2	B	Day 2, block 2	4	30.9
1453	Neil2_b3_7	Neil2	B	Day 3, block 1	1	60
1454	Neil2_b3_7	Neil2	B	Day 3, block 1	2	5.6
1455	Neil2_b3_7	Neil2	B	Day 3, block 1	3	60
1456	Neil2_b3_7	Neil2	B	Day 3, block 1	4	9.4
1457	Neil2_b2_8	Neil2	B	Day 3, block 1	1	24.8
1458	Neil2_b2_8	Neil2	B	Day 3, block 1	2	33.4
1459	Neil2_b2_8	Neil2	B	Day 3, block 1	3	24.6
1460	Neil2_b2_8	Neil2	B	Day 3, block 1	4	6.9
1461	Neil2_b2_9	Neil2	B	Day 3, block 1	1	23.3
1462	Neil2_b2_9	Neil2	B	Day 3, block 1	2	33.5
1463	Neil2_b2_9	Neil2	B	Day 3, block 1	3	13.7
1464	Neil2_b2_9	Neil2	B	Day 3, block 1	4	23.2
1465	Neil2_b4_10	Neil2	B	Day 3, block 1	1	9.4
1466	Neil2_b4_10	Neil2	B	Day 3, block 1	2	5.2
1467	Neil2_b4_10	Neil2	B	Day 3, block 1	3	60
1468	Neil2_b4_10	Neil2	B	Day 3, block 1	4	11.3
1517	Neil2_b3_7	Neil2	B	Day 3, block 2	1	60
1518	Neil2_b3_7	Neil2	B	Day 3, block 2	2	7.7
1519	Neil2_b3_7	Neil2	B	Day 3, block 2	3	28.8
1520	Neil2_b3_7	Neil2	B	Day 3, block 2	4	9.2
1521	Neil2_b2_8	Neil2	B	Day 3, block 2	1	13.3
1522	Neil2_b2_8	Neil2	B	Day 3, block 2	2	41.1
1523	Neil2_b2_8	Neil2	B	Day 3, block 2	3	31.5
1524	Neil2_b2_8	Neil2	B	Day 3, block 2	4	13.7
1525	Neil2_b2_9	Neil2	B	Day 3, block 2	1	55.8
1526	Neil2_b2_9	Neil2	B	Day 3, block 2	2	23.5
1527	Neil2_b2_9	Neil2	B	Day 3, block 2	3	45.8
1528	Neil2_b2_9	Neil2	B	Day 3, block 2	4	24.1
1529	Neil2_b4_10	Neil2	B	Day 3, block 2	1	15.1
1530	Neil2_b4_10	Neil2	B	Day 3, block 2	2	18.6
1531	Neil2_b4_10	Neil2	B	Day 3, block 2	3	8
1532	Neil2_b4_10	Neil2	B	Day 3, block 2	4	33.9
1581	Neil2_b3_7	Neil2	B	Day 4, block 1	1	31.5
1582	Neil2_b3_7	Neil2	B	Day 4, block 1	2	9
1583	Neil2_b3_7	Neil2	B	Day 4, block 1	3	49.3
1584	Neil2_b3_7	Neil2	B	Day 4, block 1	4	60
1585	Neil2_b2_8	Neil2	B	Day 4, block 1	1	5.4
1586	Neil2_b2_8	Neil2	B	Day 4, block 1	2	16.6
1587	Neil2_b2_8	Neil2	B	Day 4, block 1	3	17.2
1588	Neil2_b2_8	Neil2	B	Day 4, block 1	4	5.9
1589	Neil2_b2_9	Neil2	B	Day 4, block 1	1	28.1
1590	Neil2_b2_9	Neil2	B	Day 4, block 1	2	36.6
1591	Neil2_b2_9	Neil2	B	Day 4, block 1	3	35.2
1592	Neil2_b2_9	Neil2	B	Day 4, block 1	4	23.7
1593	Neil2_b4_10	Neil2	B	Day 4, block 1	1	55
1594	Neil2_b4_10	Neil2	B	Day 4, block 1	2	23
1595	Neil2_b4_10	Neil2	B	Day 4, block 1	3	7.8
1596	Neil2_b4_10	Neil2	B	Day 4, block 1	4	6.5
1645	Neil2_b3_7	Neil2	B	Day 4, block 2	1	11.9
1646	Neil2_b3_7	Neil2	B	Day 4, block 2	2	45.1
1647	Neil2_b3_7	Neil2	B	Day 4, block 2	3	60
1648	Neil2_b3_7	Neil2	B	Day 4, block 2	4	60
1649	Neil2_b2_8	Neil2	B	Day 4, block 2	1	14.6
1650	Neil2_b2_8	Neil2	B	Day 4, block 2	2	8.6
1651	Neil2_b2_8	Neil2	B	Day 4, block 2	3	4.6
1652	Neil2_b2_8	Neil2	B	Day 4, block 2	4	10.5
1653	Neil2_b2_9	Neil2	B	Day 4, block 2	1	30
1654	Neil2_b2_9	Neil2	B	Day 4, block 2	2	12.5
1655	Neil2_b2_9	Neil2	B	Day 4, block 2	3	10.6
1656	Neil2_b2_9	Neil2	B	Day 4, block 2	4	17.3
1657	Neil2_b4_10	Neil2	B	Day 4, block 2	1	42.5
1658	Neil2_b4_10	Neil2	B	Day 4, block 2	2	10.6
1659	Neil2_b4_10	Neil2	B	Day 4, block 2	3	9.1
1660	Neil2_b4_10	Neil2	B	Day 4, block 2	4	18.4
13	wt_2	C57bl6	C	Day 1, block 1	1	60
14	wt_2	C57bl6	C	Day 1, block 1	2	2.4
15	wt_2	C57bl6	C	Day 1, block 1	3	60
16	wt_2	C57bl6	C	Day 1, block 1	4	60
17	wt_3	C57bl6	C	Day 1, block 1	1	60
18	wt_3	C57bl6	C	Day 1, block 1	2	42.6
19	wt_3	C57bl6	C	Day 1, block 1	3	60
20	wt_3	C57bl6	C	Day 1, block 1	4	60
65	wt_5	C57bl6	C	Day 1, block 1	1	60
66	wt_5	C57bl6	C	Day 1, block 1	2	60
67	wt_5	C57bl6	C	Day 1, block 1	3	60
68	wt_5	C57bl6	C	Day 1, block 1	4	60
81	wt_2	C57bl6	C	Day 1, block 2	1	60
82	wt_2	C57bl6	C	Day 1, block 2	2	60
83	wt_2	C57bl6	C	Day 1, block 2	3	60
84	wt_2	C57bl6	C	Day 1, block 2	4	60
85	wt_3	C57bl6	C	Day 1, block 2	1	4.9
86	wt_3	C57bl6	C	Day 1, block 2	2	60
87	wt_3	C57bl6	C	Day 1, block 2	3	60
88	wt_3	C57bl6	C	Day 1, block 2	4	8.8
133	wt_5	C57bl6	C	Day 1, block 2	1	60
134	wt_5	C57bl6	C	Day 1, block 2	2	60
135	wt_5	C57bl6	C	Day 1, block 2	3	60
136	wt_5	C57bl6	C	Day 1, block 2	4	60
149	wt_2	C57bl6	C	Day 2, block 1	1	3.2
150	wt_2	C57bl6	C	Day 2, block 1	2	26.1
151	wt_2	C57bl6	C	Day 2, block 1	3	60
152	wt_2	C57bl6	C	Day 2, block 1	4	3.9
153	wt_3	C57bl6	C	Day 2, block 1	1	19.6
154	wt_3	C57bl6	C	Day 2, block 1	2	25
155	wt_3	C57bl6	C	Day 2, block 1	3	48.8
156	wt_3	C57bl6	C	Day 2, block 1	4	42.5
201	wt_5	C57bl6	C	Day 2, block 1	1	60
202	wt_5	C57bl6	C	Day 2, block 1	2	60
203	wt_5	C57bl6	C	Day 2, block 1	3	60
204	wt_5	C57bl6	C	Day 2, block 1	4	60
217	wt_2	C57bl6	C	Day 2, block 2	1	13.4
218	wt_2	C57bl6	C	Day 2, block 2	2	9.1
219	wt_2	C57bl6	C	Day 2, block 2	3	24.9
220	wt_2	C57bl6	C	Day 2, block 2	4	6.7
221	wt_3	C57bl6	C	Day 2, block 2	1	60
222	wt_3	C57bl6	C	Day 2, block 2	2	29.2
223	wt_3	C57bl6	C	Day 2, block 2	3	52.2
224	wt_3	C57bl6	C	Day 2, block 2	4	21.3
269	wt_5	C57bl6	C	Day 2, block 2	1	12
270	wt_5	C57bl6	C	Day 2, block 2	2	17.8
271	wt_5	C57bl6	C	Day 2, block 2	3	55.7
272	wt_5	C57bl6	C	Day 2, block 2	4	58.3
285	wt_2	C57bl6	C	Day 3, block 1	1	14.5
286	wt_2	C57bl6	C	Day 3, block 1	2	6.4
287	wt_2	C57bl6	C	Day 3, block 1	3	52.2
288	wt_2	C57bl6	C	Day 3, block 1	4	20
289	wt_3	C57bl6	C	Day 3, block 1	1	60
290	wt_3	C57bl6	C	Day 3, block 1	2	60
291	wt_3	C57bl6	C	Day 3, block 1	3	50
292	wt_3	C57bl6	C	Day 3, block 1	4	60
337	wt_5	C57bl6	C	Day 3, block 1	1	56.9
338	wt_5	C57bl6	C	Day 3, block 1	2	60
339	wt_5	C57bl6	C	Day 3, block 1	3	60
340	wt_5	C57bl6	C	Day 3, block 1	4	60
353	wt_2	C57bl6	C	Day 3, block 2	1	24.8
354	wt_2	C57bl6	C	Day 3, block 2	2	4
355	wt_2	C57bl6	C	Day 3, block 2	3	9.8
356	wt_2	C57bl6	C	Day 3, block 2	4	5.4
357	wt_3	C57bl6	C	Day 3, block 2	1	53.1
358	wt_3	C57bl6	C	Day 3, block 2	2	60
359	wt_3	C57bl6	C	Day 3, block 2	3	60
360	wt_3	C57bl6	C	Day 3, block 2	4	2.3
405	wt_5	C57bl6	C	Day 3, block 2	1	43.6
406	wt_5	C57bl6	C	Day 3, block 2	2	3.8
407	wt_5	C57bl6	C	Day 3, block 2	3	20.7
408	wt_5	C57bl6	C	Day 3, block 2	4	6.3
421	wt_2	C57bl6	C	Day 4, block 1	1	38.5
422	wt_2	C57bl6	C	Day 4, block 1	2	1.6
423	wt_2	C57bl6	C	Day 4, block 1	3	60
424	wt_2	C57bl6	C	Day 4, block 1	4	4.1
425	wt_3	C57bl6	C	Day 4, block 1	1	26.7
426	wt_3	C57bl6	C	Day 4, block 1	2	50.3
427	wt_3	C57bl6	C	Day 4, block 1	3	6.8
428	wt_3	C57bl6	C	Day 4, block 1	4	22
473	wt_5	C57bl6	C	Day 4, block 1	1	23.9
474	wt_5	C57bl6	C	Day 4, block 1	2	60
475	wt_5	C57bl6	C	Day 4, block 1	3	4
476	wt_5	C57bl6	C	Day 4, block 1	4	26
489	wt_2	C57bl6	C	Day 4, block 2	1	11.7
490	wt_2	C57bl6	C	Day 4, block 2	2	7.6
491	wt_2	C57bl6	C	Day 4, block 2	3	8
492	wt_2	C57bl6	C	Day 4, block 2	4	3.9
493	wt_3	C57bl6	C	Day 4, block 2	1	22.3
494	wt_3	C57bl6	C	Day 4, block 2	2	60
495	wt_3	C57bl6	C	Day 4, block 2	3	60
496	wt_3	C57bl6	C	Day 4, block 2	4	17.1
541	wt_5	C57bl6	C	Day 4, block 2	1	50.1
542	wt_5	C57bl6	C	Day 4, block 2	2	60
543	wt_5	C57bl6	C	Day 4, block 2	3	60
544	wt_5	C57bl6	C	Day 4, block 2	4	60
578	WT_GV_bur1_1	C57bl6	C	Day 1, block 1	1	42
579	WT_GV_bur1_1	C57bl6	C	Day 1, block 1	2	60
580	WT_GV_bur1_1	C57bl6	C	Day 1, block 1	3	27.1
581	WT_GV_bur1_1	C57bl6	C	Day 1, block 1	4	15.5
582	wt_GV_bur1_2	C57bl6	C	Day 1, block 1	1	60
583	wt_GV_bur1_2	C57bl6	C	Day 1, block 1	2	60
584	wt_GV_bur1_2	C57bl6	C	Day 1, block 1	3	60
585	wt_GV_bur1_2	C57bl6	C	Day 1, block 1	4	60
586	wt_GV_bur2_1	C57bl6	C	Day 1, block 1	1	60
587	wt_GV_bur2_1	C57bl6	C	Day 1, block 1	2	60
588	wt_GV_bur2_1	C57bl6	C	Day 1, block 1	3	60
589	wt_GV_bur2_1	C57bl6	C	Day 1, block 1	4	60
590	wt_GV_bur2_2	C57bl6	C	Day 1, block 1	1	60
591	wt_GV_bur2_2	C57bl6	C	Day 1, block 1	2	0.9
592	wt_GV_bur2_2	C57bl6	C	Day 1, block 1	3	17.4
593	wt_GV_bur2_2	C57bl6	C	Day 1, block 1	4	34.3
594	wt_GV_bur2_3	C57bl6	C	Day 1, block 1	1	60
595	wt_GV_bur2_3	C57bl6	C	Day 1, block 1	2	60
596	wt_GV_bur2_3	C57bl6	C	Day 1, block 1	3	60
597	wt_GV_bur2_3	C57bl6	C	Day 1, block 1	4	60
598	wt_GV_bur3_1	C57bl6	C	Day 1, block 1	1	60
599	wt_GV_bur3_1	C57bl6	C	Day 1, block 1	2	14.1
600	wt_GV_bur3_1	C57bl6	C	Day 1, block 1	3	38.3
601	wt_GV_bur3_1	C57bl6	C	Day 1, block 1	4	60
602	wt_GV_bur3_2	C57bl6	C	Day 1, block 1	1	23.6
603	wt_GV_bur3_2	C57bl6	C	Day 1, block 1	2	12.3
604	wt_GV_bur3_2	C57bl6	C	Day 1, block 1	3	60
605	wt_GV_bur3_2	C57bl6	C	Day 1, block 1	4	60
626	wt_8	C57bl6	C	Day 1, block 1	1	60
627	wt_8	C57bl6	C	Day 1, block 1	2	60
628	wt_8	C57bl6	C	Day 1, block 1	3	15.4
629	wt_8	C57bl6	C	Day 1, block 1	4	50.4
650	WT_GV_bur1_1	C57bl6	C	Day 1, block 2	1	60
651	WT_GV_bur1_1	C57bl6	C	Day 1, block 2	2	60
652	WT_GV_bur1_1	C57bl6	C	Day 1, block 2	3	60
653	WT_GV_bur1_1	C57bl6	C	Day 1, block 2	4	60
654	wt_GV_bur1_2	C57bl6	C	Day 1, block 2	1	23.6
655	wt_GV_bur1_2	C57bl6	C	Day 1, block 2	2	50.3
656	wt_GV_bur1_2	C57bl6	C	Day 1, block 2	3	10.4
657	wt_GV_bur1_2	C57bl6	C	Day 1, block 2	4	36.4
658	wt_GV_bur2_1	C57bl6	C	Day 1, block 2	1	60
659	wt_GV_bur2_1	C57bl6	C	Day 1, block 2	2	60
660	wt_GV_bur2_1	C57bl6	C	Day 1, block 2	3	60
661	wt_GV_bur2_1	C57bl6	C	Day 1, block 2	4	60
662	wt_GV_bur2_2	C57bl6	C	Day 1, block 2	1	0
663	wt_GV_bur2_2	C57bl6	C	Day 1, block 2	2	60
664	wt_GV_bur2_2	C57bl6	C	Day 1, block 2	3	60
665	wt_GV_bur2_2	C57bl6	C	Day 1, block 2	4	2.6
666	wt_GV_bur2_3	C57bl6	C	Day 1, block 2	1	60
667	wt_GV_bur2_3	C57bl6	C	Day 1, block 2	2	44.9
668	wt_GV_bur2_3	C57bl6	C	Day 1, block 2	3	60
669	wt_GV_bur2_3	C57bl6	C	Day 1, block 2	4	19.7
670	wt_GV_bur3_1	C57bl6	C	Day 1, block 2	1	60
671	wt_GV_bur3_1	C57bl6	C	Day 1, block 2	2	60
672	wt_GV_bur3_1	C57bl6	C	Day 1, block 2	3	60
673	wt_GV_bur3_1	C57bl6	C	Day 1, block 2	4	12.9
674	wt_GV_bur3_2	C57bl6	C	Day 1, block 2	1	7.6
675	wt_GV_bur3_2	C57bl6	C	Day 1, block 2	2	46.7
676	wt_GV_bur3_2	C57bl6	C	Day 1, block 2	3	60
677	wt_GV_bur3_2	C57bl6	C	Day 1, block 2	4	58.2
698	wt_8	C57bl6	C	Day 1, block 2	1	10.6
699	wt_8	C57bl6	C	Day 1, block 2	2	13.9
700	wt_8	C57bl6	C	Day 1, block 2	3	6.8
701	wt_8	C57bl6	C	Day 1, block 2	4	1.3
722	WT_GV_bur1_1	C57bl6	C	Day 2, block 1	1	43.3
723	WT_GV_bur1_1	C57bl6	C	Day 2, block 1	2	0
724	WT_GV_bur1_1	C57bl6	C	Day 2, block 1	3	37.9
725	WT_GV_bur1_1	C57bl6	C	Day 2, block 1	4	10.3
726	wt_GV_bur1_2	C57bl6	C	Day 2, block 1	1	21
727	wt_GV_bur1_2	C57bl6	C	Day 2, block 1	2	2.3
728	wt_GV_bur1_2	C57bl6	C	Day 2, block 1	3	29.2
729	wt_GV_bur1_2	C57bl6	C	Day 2, block 1	4	14.3
730	wt_GV_bur2_1	C57bl6	C	Day 2, block 1	1	27.9
731	wt_GV_bur2_1	C57bl6	C	Day 2, block 1	2	60
732	wt_GV_bur2_1	C57bl6	C	Day 2, block 1	3	60
733	wt_GV_bur2_1	C57bl6	C	Day 2, block 1	4	60
734	wt_GV_bur2_2	C57bl6	C	Day 2, block 1	1	60
735	wt_GV_bur2_2	C57bl6	C	Day 2, block 1	2	6.5
736	wt_GV_bur2_2	C57bl6	C	Day 2, block 1	3	7.4
737	wt_GV_bur2_2	C57bl6	C	Day 2, block 1	4	9.3
738	wt_GV_bur2_3	C57bl6	C	Day 2, block 1	1	60
739	wt_GV_bur2_3	C57bl6	C	Day 2, block 1	2	20
740	wt_GV_bur2_3	C57bl6	C	Day 2, block 1	3	8.1
741	wt_GV_bur2_3	C57bl6	C	Day 2, block 1	4	4.7
742	wt_GV_bur3_1	C57bl6	C	Day 2, block 1	1	50.8
743	wt_GV_bur3_1	C57bl6	C	Day 2, block 1	2	35.9
744	wt_GV_bur3_1	C57bl6	C	Day 2, block 1	3	60
745	wt_GV_bur3_1	C57bl6	C	Day 2, block 1	4	35.8
746	wt_GV_bur3_2	C57bl6	C	Day 2, block 1	1	53.3
747	wt_GV_bur3_2	C57bl6	C	Day 2, block 1	2	2.7
748	wt_GV_bur3_2	C57bl6	C	Day 2, block 1	3	7.1
749	wt_GV_bur3_2	C57bl6	C	Day 2, block 1	4	22.7
770	wt_8	C57bl6	C	Day 2, block 1	1	4.3
771	wt_8	C57bl6	C	Day 2, block 1	2	60
772	wt_8	C57bl6	C	Day 2, block 1	3	60
773	wt_8	C57bl6	C	Day 2, block 1	4	60
794	WT_GV_bur1_1	C57bl6	C	Day 2, block 2	1	41.2
795	WT_GV_bur1_1	C57bl6	C	Day 2, block 2	2	16.1
796	WT_GV_bur1_1	C57bl6	C	Day 2, block 2	3	5.9
797	WT_GV_bur1_1	C57bl6	C	Day 2, block 2	4	60
798	wt_GV_bur1_2	C57bl6	C	Day 2, block 2	1	18.6
799	wt_GV_bur1_2	C57bl6	C	Day 2, block 2	2	32.1
800	wt_GV_bur1_2	C57bl6	C	Day 2, block 2	3	20.9
801	wt_GV_bur1_2	C57bl6	C	Day 2, block 2	4	12.5
802	wt_GV_bur2_1	C57bl6	C	Day 2, block 2	1	56.3
803	wt_GV_bur2_1	C57bl6	C	Day 2, block 2	2	10.7
804	wt_GV_bur2_1	C57bl6	C	Day 2, block 2	3	60
805	wt_GV_bur2_1	C57bl6	C	Day 2, block 2	4	60
806	wt_GV_bur2_2	C57bl6	C	Day 2, block 2	1	10.2
807	wt_GV_bur2_2	C57bl6	C	Day 2, block 2	2	5.8
808	wt_GV_bur2_2	C57bl6	C	Day 2, block 2	3	2.3
809	wt_GV_bur2_2	C57bl6	C	Day 2, block 2	4	27.3
810	wt_GV_bur2_3	C57bl6	C	Day 2, block 2	1	60
811	wt_GV_bur2_3	C57bl6	C	Day 2, block 2	2	5.5
812	wt_GV_bur2_3	C57bl6	C	Day 2, block 2	3	32
813	wt_GV_bur2_3	C57bl6	C	Day 2, block 2	4	60
814	wt_GV_bur3_1	C57bl6	C	Day 2, block 2	1	40.6
815	wt_GV_bur3_1	C57bl6	C	Day 2, block 2	2	9.3
816	wt_GV_bur3_1	C57bl6	C	Day 2, block 2	3	5.5
817	wt_GV_bur3_1	C57bl6	C	Day 2, block 2	4	54
818	wt_GV_bur3_2	C57bl6	C	Day 2, block 2	1	19.6
819	wt_GV_bur3_2	C57bl6	C	Day 2, block 2	2	37.5
820	wt_GV_bur3_2	C57bl6	C	Day 2, block 2	3	41.5
821	wt_GV_bur3_2	C57bl6	C	Day 2, block 2	4	53.8
842	wt_8	C57bl6	C	Day 2, block 2	1	22.4
843	wt_8	C57bl6	C	Day 2, block 2	2	6.6
844	wt_8	C57bl6	C	Day 2, block 2	3	3.7
845	wt_8	C57bl6	C	Day 2, block 2	4	28.8
866	WT_GV_bur1_1	C57bl6	C	Day 3, block 1	1	12.9
867	WT_GV_bur1_1	C57bl6	C	Day 3, block 1	2	7.4
868	WT_GV_bur1_1	C57bl6	C	Day 3, block 1	3	15.2
869	WT_GV_bur1_1	C57bl6	C	Day 3, block 1	4	13.3
870	wt_GV_bur1_2	C57bl6	C	Day 3, block 1	1	56
871	wt_GV_bur1_2	C57bl6	C	Day 3, block 1	2	9
872	wt_GV_bur1_2	C57bl6	C	Day 3, block 1	3	24.4
873	wt_GV_bur1_2	C57bl6	C	Day 3, block 1	4	3.2
874	wt_GV_bur2_1	C57bl6	C	Day 3, block 1	1	37.3
875	wt_GV_bur2_1	C57bl6	C	Day 3, block 1	2	4.5
876	wt_GV_bur2_1	C57bl6	C	Day 3, block 1	3	40.5
877	wt_GV_bur2_1	C57bl6	C	Day 3, block 1	4	9.4
878	wt_GV_bur2_2	C57bl6	C	Day 3, block 1	1	60
879	wt_GV_bur2_2	C57bl6	C	Day 3, block 1	2	31.6
880	wt_GV_bur2_2	C57bl6	C	Day 3, block 1	3	32.1
881	wt_GV_bur2_2	C57bl6	C	Day 3, block 1	4	19.2
882	wt_GV_bur2_3	C57bl6	C	Day 3, block 1	1	52.7
883	wt_GV_bur2_3	C57bl6	C	Day 3, block 1	2	12
884	wt_GV_bur2_3	C57bl6	C	Day 3, block 1	3	13.5
885	wt_GV_bur2_3	C57bl6	C	Day 3, block 1	4	15.1
886	wt_GV_bur3_1	C57bl6	C	Day 3, block 1	1	18.1
887	wt_GV_bur3_1	C57bl6	C	Day 3, block 1	2	6.7
888	wt_GV_bur3_1	C57bl6	C	Day 3, block 1	3	18.3
889	wt_GV_bur3_1	C57bl6	C	Day 3, block 1	4	11.7
890	wt_GV_bur3_2	C57bl6	C	Day 3, block 1	1	7
891	wt_GV_bur3_2	C57bl6	C	Day 3, block 1	2	5.1
892	wt_GV_bur3_2	C57bl6	C	Day 3, block 1	3	6.9
893	wt_GV_bur3_2	C57bl6	C	Day 3, block 1	4	8.8
914	wt_8	C57bl6	C	Day 3, block 1	1	5.6
915	wt_8	C57bl6	C	Day 3, block 1	2	3
916	wt_8	C57bl6	C	Day 3, block 1	3	32
917	wt_8	C57bl6	C	Day 3, block 1	4	27
938	WT_GV_bur1_1	C57bl6	C	Day 3, block 2	1	8.4
939	WT_GV_bur1_1	C57bl6	C	Day 3, block 2	2	10.8
940	WT_GV_bur1_1	C57bl6	C	Day 3, block 2	3	26.7
941	WT_GV_bur1_1	C57bl6	C	Day 3, block 2	4	12.3
942	wt_GV_bur1_2	C57bl6	C	Day 3, block 2	1	15.9
943	wt_GV_bur1_2	C57bl6	C	Day 3, block 2	2	3.4
944	wt_GV_bur1_2	C57bl6	C	Day 3, block 2	3	12
945	wt_GV_bur1_2	C57bl6	C	Day 3, block 2	4	2.9
946	wt_GV_bur2_1	C57bl6	C	Day 3, block 2	1	20.4
947	wt_GV_bur2_1	C57bl6	C	Day 3, block 2	2	60
948	wt_GV_bur2_1	C57bl6	C	Day 3, block 2	3	60
949	wt_GV_bur2_1	C57bl6	C	Day 3, block 2	4	60
950	wt_GV_bur2_2	C57bl6	C	Day 3, block 2	1	29.7
951	wt_GV_bur2_2	C57bl6	C	Day 3, block 2	2	4.6
952	wt_GV_bur2_2	C57bl6	C	Day 3, block 2	3	15.8
953	wt_GV_bur2_2	C57bl6	C	Day 3, block 2	4	3.9
954	wt_GV_bur2_3	C57bl6	C	Day 3, block 2	1	27.6
955	wt_GV_bur2_3	C57bl6	C	Day 3, block 2	2	6.4
956	wt_GV_bur2_3	C57bl6	C	Day 3, block 2	3	27.4
957	wt_GV_bur2_3	C57bl6	C	Day 3, block 2	4	2.5
958	wt_GV_bur3_1	C57bl6	C	Day 3, block 2	1	8
959	wt_GV_bur3_1	C57bl6	C	Day 3, block 2	2	7.1
960	wt_GV_bur3_1	C57bl6	C	Day 3, block 2	3	33.8
961	wt_GV_bur3_1	C57bl6	C	Day 3, block 2	4	14
962	wt_GV_bur3_2	C57bl6	C	Day 3, block 2	1	16.2
963	wt_GV_bur3_2	C57bl6	C	Day 3, block 2	2	33.3
964	wt_GV_bur3_2	C57bl6	C	Day 3, block 2	3	8.7
965	wt_GV_bur3_2	C57bl6	C	Day 3, block 2	4	4.7
986	wt_8	C57bl6	C	Day 3, block 2	1	4.6
987	wt_8	C57bl6	C	Day 3, block 2	2	3.4
988	wt_8	C57bl6	C	Day 3, block 2	3	23.1
989	wt_8	C57bl6	C	Day 3, block 2	4	37.7
1010	WT_GV_bur1_1	C57bl6	C	Day 4, block 1	1	20.6
1011	WT_GV_bur1_1	C57bl6	C	Day 4, block 1	2	1.2
1012	WT_GV_bur1_1	C57bl6	C	Day 4, block 1	3	36.2
1013	WT_GV_bur1_1	C57bl6	C	Day 4, block 1	4	36.5
1014	wt_GV_bur1_2	C57bl6	C	Day 4, block 1	1	8.9
1015	wt_GV_bur1_2	C57bl6	C	Day 4, block 1	2	16.3
1016	wt_GV_bur1_2	C57bl6	C	Day 4, block 1	3	32.7
1017	wt_GV_bur1_2	C57bl6	C	Day 4, block 1	4	19.9
1018	wt_GV_bur2_1	C57bl6	C	Day 4, block 1	1	33.1
1019	wt_GV_bur2_1	C57bl6	C	Day 4, block 1	2	0
1020	wt_GV_bur2_1	C57bl6	C	Day 4, block 1	3	60
1021	wt_GV_bur2_1	C57bl6	C	Day 4, block 1	4	60
1022	wt_GV_bur2_2	C57bl6	C	Day 4, block 1	1	21.3
1023	wt_GV_bur2_2	C57bl6	C	Day 4, block 1	2	48
1024	wt_GV_bur2_2	C57bl6	C	Day 4, block 1	3	16.6
1025	wt_GV_bur2_2	C57bl6	C	Day 4, block 1	4	13.2
1026	wt_GV_bur2_3	C57bl6	C	Day 4, block 1	1	45.1
1027	wt_GV_bur2_3	C57bl6	C	Day 4, block 1	2	5.6
1028	wt_GV_bur2_3	C57bl6	C	Day 4, block 1	3	24.6
1029	wt_GV_bur2_3	C57bl6	C	Day 4, block 1	4	13.5
1030	wt_GV_bur3_1	C57bl6	C	Day 4, block 1	1	35.8
1031	wt_GV_bur3_1	C57bl6	C	Day 4, block 1	2	12.7
1032	wt_GV_bur3_1	C57bl6	C	Day 4, block 1	3	10.4
1033	wt_GV_bur3_1	C57bl6	C	Day 4, block 1	4	39.3
1034	wt_GV_bur3_2	C57bl6	C	Day 4, block 1	1	9
1035	wt_GV_bur3_2	C57bl6	C	Day 4, block 1	2	0
1036	wt_GV_bur3_2	C57bl6	C	Day 4, block 1	3	12.8
1037	wt_GV_bur3_2	C57bl6	C	Day 4, block 1	4	6.6
1058	wt_8	C57bl6	C	Day 4, block 1	1	3.2
1059	wt_8	C57bl6	C	Day 4, block 1	2	1.5
1060	wt_8	C57bl6	C	Day 4, block 1	3	4.5
1061	wt_8	C57bl6	C	Day 4, block 1	4	24.1
1082	WT_GV_bur1_1	C57bl6	C	Day 4, block 2	1	29
1083	WT_GV_bur1_1	C57bl6	C	Day 4, block 2	2	30.9
1084	WT_GV_bur1_1	C57bl6	C	Day 4, block 2	3	22.3
1085	WT_GV_bur1_1	C57bl6	C	Day 4, block 2	4	9.1
1086	wt_GV_bur1_2	C57bl6	C	Day 4, block 2	1	60
1087	wt_GV_bur1_2	C57bl6	C	Day 4, block 2	2	13.3
1088	wt_GV_bur1_2	C57bl6	C	Day 4, block 2	3	7.9
1089	wt_GV_bur1_2	C57bl6	C	Day 4, block 2	4	3.3
1090	wt_GV_bur2_1	C57bl6	C	Day 4, block 2	1	18.2
1091	wt_GV_bur2_1	C57bl6	C	Day 4, block 2	2	11.3
1092	wt_GV_bur2_1	C57bl6	C	Day 4, block 2	3	5.6
1093	wt_GV_bur2_1	C57bl6	C	Day 4, block 2	4	60
1094	wt_GV_bur2_2	C57bl6	C	Day 4, block 2	1	44.3
1095	wt_GV_bur2_2	C57bl6	C	Day 4, block 2	2	6.6
1096	wt_GV_bur2_2	C57bl6	C	Day 4, block 2	3	23.4
1097	wt_GV_bur2_2	C57bl6	C	Day 4, block 2	4	6.1
1098	wt_GV_bur2_3	C57bl6	C	Day 4, block 2	1	31.3
1099	wt_GV_bur2_3	C57bl6	C	Day 4, block 2	2	34.9
1100	wt_GV_bur2_3	C57bl6	C	Day 4, block 2	3	29.6
1101	wt_GV_bur2_3	C57bl6	C	Day 4, block 2	4	9.2
1102	wt_GV_bur3_1	C57bl6	C	Day 4, block 2	1	60
1103	wt_GV_bur3_1	C57bl6	C	Day 4, block 2	2	26.6
1104	wt_GV_bur3_1	C57bl6	C	Day 4, block 2	3	47.7
1105	wt_GV_bur3_1	C57bl6	C	Day 4, block 2	4	5.8
1106	wt_GV_bur3_2	C57bl6	C	Day 4, block 2	1	12.1
1107	wt_GV_bur3_2	C57bl6	C	Day 4, block 2	2	14
1108	wt_GV_bur3_2	C57bl6	C	Day 4, block 2	3	4.4
1109	wt_GV_bur3_2	C57bl6	C	Day 4, block 2	4	22.9
1130	wt_8	C57bl6	C	Day 4, block 2	1	18.3
1131	wt_8	C57bl6	C	Day 4, block 2	2	14.5
1132	wt_8	C57bl6	C	Day 4, block 2	3	18.2
1133	wt_8	C57bl6	C	Day 4, block 2	4	1.7
1173	wt_7	C57bl6	C	Day 1, block 1	1	33.7
1174	wt_7	C57bl6	C	Day 1, block 1	2	17.6
1175	wt_7	C57bl6	C	Day 1, block 1	3	60
1176	wt_7	C57bl6	C	Day 1, block 1	4	22
1177	wt_10	C57bl6	C	Day 1, block 1	1	60
1178	wt_10	C57bl6	C	Day 1, block 1	2	20.4
1179	wt_10	C57bl6	C	Day 1, block 1	3	60
1180	wt_10	C57bl6	C	Day 1, block 1	4	6.2
1229	wt_GV_bur4_5	C57bl6	C	Day 1, block 1	1	60
1230	wt_GV_bur4_5	C57bl6	C	Day 1, block 1	2	60
1231	wt_GV_bur4_5	C57bl6	C	Day 1, block 1	3	3.2
1232	wt_GV_bur4_5	C57bl6	C	Day 1, block 1	4	60
1237	wt_7	C57bl6	C	Day 1, block 2	1	10.2
1238	wt_7	C57bl6	C	Day 1, block 2	2	27.8
1239	wt_7	C57bl6	C	Day 1, block 2	3	27.3
1240	wt_7	C57bl6	C	Day 1, block 2	4	21.7
1241	wt_10	C57bl6	C	Day 1, block 2	1	39.1
1242	wt_10	C57bl6	C	Day 1, block 2	2	11
1243	wt_10	C57bl6	C	Day 1, block 2	3	60
1244	wt_10	C57bl6	C	Day 1, block 2	4	60
1293	wt_GV_bur4_5	C57bl6	C	Day 1, block 2	1	60
1294	wt_GV_bur4_5	C57bl6	C	Day 1, block 2	2	28.3
1295	wt_GV_bur4_5	C57bl6	C	Day 1, block 2	3	60
1296	wt_GV_bur4_5	C57bl6	C	Day 1, block 2	4	60
1301	wt_7	C57bl6	C	Day 2, block 1	1	7.2
1302	wt_7	C57bl6	C	Day 2, block 1	2	60
1303	wt_7	C57bl6	C	Day 2, block 1	3	33.6
1304	wt_7	C57bl6	C	Day 2, block 1	4	26.8
1305	wt_10	C57bl6	C	Day 2, block 1	1	7.7
1306	wt_10	C57bl6	C	Day 2, block 1	2	26.9
1307	wt_10	C57bl6	C	Day 2, block 1	3	60
1308	wt_10	C57bl6	C	Day 2, block 1	4	3.6
1357	wt_GV_bur4_5	C57bl6	C	Day 2, block 1	1	60
1358	wt_GV_bur4_5	C57bl6	C	Day 2, block 1	2	60
1359	wt_GV_bur4_5	C57bl6	C	Day 2, block 1	3	60
1360	wt_GV_bur4_5	C57bl6	C	Day 2, block 1	4	60
1365	wt_7	C57bl6	C	Day 2, block 2	1	5.6
1366	wt_7	C57bl6	C	Day 2, block 2	2	6.8
1367	wt_7	C57bl6	C	Day 2, block 2	3	2.6
1368	wt_7	C57bl6	C	Day 2, block 2	4	58.9
1369	wt_10	C57bl6	C	Day 2, block 2	1	26.5
1370	wt_10	C57bl6	C	Day 2, block 2	2	1.3
1371	wt_10	C57bl6	C	Day 2, block 2	3	10.2
1372	wt_10	C57bl6	C	Day 2, block 2	4	25
1421	wt_GV_bur4_5	C57bl6	C	Day 2, block 2	1	46.1
1422	wt_GV_bur4_5	C57bl6	C	Day 2, block 2	2	60
1423	wt_GV_bur4_5	C57bl6	C	Day 2, block 2	3	60
1424	wt_GV_bur4_5	C57bl6	C	Day 2, block 2	4	60
1429	wt_7	C57bl6	C	Day 3, block 1	1	15.3
1430	wt_7	C57bl6	C	Day 3, block 1	2	27.5
1431	wt_7	C57bl6	C	Day 3, block 1	3	3
1432	wt_7	C57bl6	C	Day 3, block 1	4	5.4
1433	wt_10	C57bl6	C	Day 3, block 1	1	2.7
1434	wt_10	C57bl6	C	Day 3, block 1	2	2.4
1435	wt_10	C57bl6	C	Day 3, block 1	3	0
1436	wt_10	C57bl6	C	Day 3, block 1	4	18.1
1485	wt_GV_bur4_5	C57bl6	C	Day 3, block 1	1	53.6
1486	wt_GV_bur4_5	C57bl6	C	Day 3, block 1	2	60
1487	wt_GV_bur4_5	C57bl6	C	Day 3, block 1	3	28.4
1488	wt_GV_bur4_5	C57bl6	C	Day 3, block 1	4	10.7
1493	wt_7	C57bl6	C	Day 3, block 2	1	60
1494	wt_7	C57bl6	C	Day 3, block 2	2	60
1495	wt_7	C57bl6	C	Day 3, block 2	3	60
1496	wt_7	C57bl6	C	Day 3, block 2	4	60
1497	wt_10	C57bl6	C	Day 3, block 2	1	16
1498	wt_10	C57bl6	C	Day 3, block 2	2	2.8
1499	wt_10	C57bl6	C	Day 3, block 2	3	36.6
1500	wt_10	C57bl6	C	Day 3, block 2	4	34.7
1549	wt_GV_bur4_5	C57bl6	C	Day 3, block 2	1	36.3
1550	wt_GV_bur4_5	C57bl6	C	Day 3, block 2	2	60
1551	wt_GV_bur4_5	C57bl6	C	Day 3, block 2	3	60
1552	wt_GV_bur4_5	C57bl6	C	Day 3, block 2	4	60
1557	wt_7	C57bl6	C	Day 4, block 1	1	60
1558	wt_7	C57bl6	C	Day 4, block 1	2	60
1559	wt_7	C57bl6	C	Day 4, block 1	3	60
1560	wt_7	C57bl6	C	Day 4, block 1	4	60
1561	wt_10	C57bl6	C	Day 4, block 1	1	2.9
1562	wt_10	C57bl6	C	Day 4, block 1	2	1.1
1563	wt_10	C57bl6	C	Day 4, block 1	3	2.4
1564	wt_10	C57bl6	C	Day 4, block 1	4	3.1
1613	wt_GV_bur4_5	C57bl6	C	Day 4, block 1	1	41.7
1614	wt_GV_bur4_5	C57bl6	C	Day 4, block 1	2	33.9
1615	wt_GV_bur4_5	C57bl6	C	Day 4, block 1	3	60
1616	wt_GV_bur4_5	C57bl6	C	Day 4, block 1	4	60
1621	wt_7	C57bl6	C	Day 4, block 2	1	2.5
1622	wt_7	C57bl6	C	Day 4, block 2	2	50.9
1623	wt_7	C57bl6	C	Day 4, block 2	3	60
1624	wt_7	C57bl6	C	Day 4, block 2	4	60
1625	wt_10	C57bl6	C	Day 4, block 2	1	5.5
1626	wt_10	C57bl6	C	Day 4, block 2	2	3.1
1627	wt_10	C57bl6	C	Day 4, block 2	3	10.4
1628	wt_10	C57bl6	C	Day 4, block 2	4	35.7
1677	wt_GV_bur4_5	C57bl6	C	Day 4, block 2	1	33.9
1678	wt_GV_bur4_5	C57bl6	C	Day 4, block 2	2	26.9
1679	wt_GV_bur4_5	C57bl6	C	Day 4, block 2	3	57.3
1680	wt_GV_bur4_5	C57bl6	C	Day 4, block 2	4	60
4007	Bl6_1_12	C57bl6	C	Day 1, block 1	1	60
4008	Bl6_1_12	C57bl6	C	Day 1, block 1	2	23.1
4009	Bl6_1_12	C57bl6	C	Day 1, block 1	3	60
4010	Bl6_1_12	C57bl6	C	Day 1, block 1	4	32
4011	Bl6_2_12	C57bl6	C	Day 1, block 1	1	27.5
4012	Bl6_2_12	C57bl6	C	Day 1, block 1	2	60
4013	Bl6_2_12	C57bl6	C	Day 1, block 1	3	60
4014	Bl6_2_12	C57bl6	C	Day 1, block 1	4	60
4015	Bl6_3_12	C57bl6	C	Day 1, block 1	1	37.2
4016	Bl6_3_12	C57bl6	C	Day 1, block 1	2	60
4017	Bl6_3_12	C57bl6	C	Day 1, block 1	3	60
4018	Bl6_3_12	C57bl6	C	Day 1, block 1	4	9.5
4019	Bl6_4_12	C57bl6	C	Day 1, block 1	1	60
4020	Bl6_4_12	C57bl6	C	Day 1, block 1	2	9.6
4021	Bl6_4_12	C57bl6	C	Day 1, block 1	3	60
4022	Bl6_4_12	C57bl6	C	Day 1, block 1	4	60
4039	Bl6_5_12	C57bl6	C	Day 1, block 1	1	60
4040	Bl6_5_12	C57bl6	C	Day 1, block 1	2	8
4041	Bl6_5_12	C57bl6	C	Day 1, block 1	3	45.5
4042	Bl6_5_12	C57bl6	C	Day 1, block 1	4	2.4
4043	Bl6_6_12	C57bl6	C	Day 1, block 1	1	60
4044	Bl6_6_12	C57bl6	C	Day 1, block 1	2	60
4045	Bl6_6_12	C57bl6	C	Day 1, block 1	3	60
4046	Bl6_6_12	C57bl6	C	Day 1, block 1	4	60
4047	Bl6_7_12	C57bl6	C	Day 1, block 1	1	60
4048	Bl6_7_12	C57bl6	C	Day 1, block 1	2	60
4049	Bl6_7_12	C57bl6	C	Day 1, block 1	3	60
4050	Bl6_7_12	C57bl6	C	Day 1, block 1	4	60
4051	Bl6_8_12	C57bl6	C	Day 1, block 1	1	60
4052	Bl6_8_12	C57bl6	C	Day 1, block 1	2	60
4053	Bl6_8_12	C57bl6	C	Day 1, block 1	3	60
4054	Bl6_8_12	C57bl6	C	Day 1, block 1	4	7.1
4091	Bl6_1_12	C57bl6	C	Day 1, block 2	1	32.5
4092	Bl6_1_12	C57bl6	C	Day 1, block 2	2	36.7
4093	Bl6_1_12	C57bl6	C	Day 1, block 2	3	60
4094	Bl6_1_12	C57bl6	C	Day 1, block 2	4	20.2
4095	Bl6_2_12	C57bl6	C	Day 1, block 2	1	60
4096	Bl6_2_12	C57bl6	C	Day 1, block 2	2	60
4097	Bl6_2_12	C57bl6	C	Day 1, block 2	3	60
4098	Bl6_2_12	C57bl6	C	Day 1, block 2	4	60
4099	Bl6_3_12	C57bl6	C	Day 1, block 2	1	25.7
4100	Bl6_3_12	C57bl6	C	Day 1, block 2	2	11.3
4101	Bl6_3_12	C57bl6	C	Day 1, block 2	3	51.9
4102	Bl6_3_12	C57bl6	C	Day 1, block 2	4	5.6
4103	Bl6_4_12	C57bl6	C	Day 1, block 2	1	57.9
4104	Bl6_4_12	C57bl6	C	Day 1, block 2	2	60
4105	Bl6_4_12	C57bl6	C	Day 1, block 2	3	60
4106	Bl6_4_12	C57bl6	C	Day 1, block 2	4	6.3
4123	Bl6_5_12	C57bl6	C	Day 1, block 2	1	60
4124	Bl6_5_12	C57bl6	C	Day 1, block 2	2	43.7
4125	Bl6_5_12	C57bl6	C	Day 1, block 2	3	60
4126	Bl6_5_12	C57bl6	C	Day 1, block 2	4	4.5
4127	Bl6_6_12	C57bl6	C	Day 1, block 2	1	45.9
4128	Bl6_6_12	C57bl6	C	Day 1, block 2	2	60
4129	Bl6_6_12	C57bl6	C	Day 1, block 2	3	60
4130	Bl6_6_12	C57bl6	C	Day 1, block 2	4	12.9
4131	Bl6_7_12	C57bl6	C	Day 1, block 2	1	60
4132	Bl6_7_12	C57bl6	C	Day 1, block 2	2	25.2
4133	Bl6_7_12	C57bl6	C	Day 1, block 2	3	60
4134	Bl6_7_12	C57bl6	C	Day 1, block 2	4	3.2
4135	Bl6_8_12	C57bl6	C	Day 1, block 2	1	60
4136	Bl6_8_12	C57bl6	C	Day 1, block 2	2	60
4137	Bl6_8_12	C57bl6	C	Day 1, block 2	3	60
4138	Bl6_8_12	C57bl6	C	Day 1, block 2	4	58.7
4175	Bl6_1_12	C57bl6	C	Day 2, block 1	1	60
4176	Bl6_1_12	C57bl6	C	Day 2, block 1	2	60
4177	Bl6_1_12	C57bl6	C	Day 2, block 1	3	60
4178	Bl6_1_12	C57bl6	C	Day 2, block 1	4	44.3
4179	Bl6_2_12	C57bl6	C	Day 2, block 1	1	60
4180	Bl6_2_12	C57bl6	C	Day 2, block 1	2	60
4181	Bl6_2_12	C57bl6	C	Day 2, block 1	3	60
4182	Bl6_2_12	C57bl6	C	Day 2, block 1	4	46.2
4183	Bl6_3_12	C57bl6	C	Day 2, block 1	1	6.9
4184	Bl6_3_12	C57bl6	C	Day 2, block 1	2	11.4
4185	Bl6_3_12	C57bl6	C	Day 2, block 1	3	8.1
4186	Bl6_3_12	C57bl6	C	Day 2, block 1	4	20.4
4187	Bl6_4_12	C57bl6	C	Day 2, block 1	1	60
4188	Bl6_4_12	C57bl6	C	Day 2, block 1	2	60
4189	Bl6_4_12	C57bl6	C	Day 2, block 1	3	60
4190	Bl6_4_12	C57bl6	C	Day 2, block 1	4	60
4207	Bl6_5_12	C57bl6	C	Day 2, block 1	1	52.5
4208	Bl6_5_12	C57bl6	C	Day 2, block 1	2	8.1
4209	Bl6_5_12	C57bl6	C	Day 2, block 1	3	12
4210	Bl6_5_12	C57bl6	C	Day 2, block 1	4	31.2
4211	Bl6_6_12	C57bl6	C	Day 2, block 1	1	60
4212	Bl6_6_12	C57bl6	C	Day 2, block 1	2	58.4
4213	Bl6_6_12	C57bl6	C	Day 2, block 1	3	50.8
4214	Bl6_6_12	C57bl6	C	Day 2, block 1	4	19.1
4215	Bl6_7_12	C57bl6	C	Day 2, block 1	1	60
4216	Bl6_7_12	C57bl6	C	Day 2, block 1	2	60
4217	Bl6_7_12	C57bl6	C	Day 2, block 1	3	60
4218	Bl6_7_12	C57bl6	C	Day 2, block 1	4	9.4
4219	Bl6_8_12	C57bl6	C	Day 2, block 1	1	0
4220	Bl6_8_12	C57bl6	C	Day 2, block 1	2	60
4221	Bl6_8_12	C57bl6	C	Day 2, block 1	3	57.9
4222	Bl6_8_12	C57bl6	C	Day 2, block 1	4	11.2
4259	Bl6_1_12	C57bl6	C	Day 2, block 2	1	15.3
4260	Bl6_1_12	C57bl6	C	Day 2, block 2	2	60
4261	Bl6_1_12	C57bl6	C	Day 2, block 2	3	55.1
4262	Bl6_1_12	C57bl6	C	Day 2, block 2	4	13.3
4263	Bl6_2_12	C57bl6	C	Day 2, block 2	1	60
4264	Bl6_2_12	C57bl6	C	Day 2, block 2	2	60
4265	Bl6_2_12	C57bl6	C	Day 2, block 2	3	31.7
4266	Bl6_2_12	C57bl6	C	Day 2, block 2	4	39.3
4267	Bl6_3_12	C57bl6	C	Day 2, block 2	1	26.1
4268	Bl6_3_12	C57bl6	C	Day 2, block 2	2	10.6
4269	Bl6_3_12	C57bl6	C	Day 2, block 2	3	26.5
4270	Bl6_3_12	C57bl6	C	Day 2, block 2	4	5.5
4271	Bl6_4_12	C57bl6	C	Day 2, block 2	1	15.1
4272	Bl6_4_12	C57bl6	C	Day 2, block 2	2	60
4273	Bl6_4_12	C57bl6	C	Day 2, block 2	3	6.6
4274	Bl6_4_12	C57bl6	C	Day 2, block 2	4	38.2
4291	Bl6_5_12	C57bl6	C	Day 2, block 2	1	18.7
4292	Bl6_5_12	C57bl6	C	Day 2, block 2	2	11.6
4293	Bl6_5_12	C57bl6	C	Day 2, block 2	3	20.4
4294	Bl6_5_12	C57bl6	C	Day 2, block 2	4	49.7
4295	Bl6_6_12	C57bl6	C	Day 2, block 2	1	39.9
4296	Bl6_6_12	C57bl6	C	Day 2, block 2	2	10.2
4297	Bl6_6_12	C57bl6	C	Day 2, block 2	3	29.3
4298	Bl6_6_12	C57bl6	C	Day 2, block 2	4	21
4299	Bl6_7_12	C57bl6	C	Day 2, block 2	1	17.8
4300	Bl6_7_12	C57bl6	C	Day 2, block 2	2	60
4301	Bl6_7_12	C57bl6	C	Day 2, block 2	3	6.5
4302	Bl6_7_12	C57bl6	C	Day 2, block 2	4	13.4
4303	Bl6_8_12	C57bl6	C	Day 2, block 2	1	33.3
4304	Bl6_8_12	C57bl6	C	Day 2, block 2	2	31.3
4305	Bl6_8_12	C57bl6	C	Day 2, block 2	3	60
4306	Bl6_8_12	C57bl6	C	Day 2, block 2	4	52.5
4343	Bl6_1_12	C57bl6	C	Day 3, block 1	1	54
4344	Bl6_1_12	C57bl6	C	Day 3, block 1	2	2.9
4345	Bl6_1_12	C57bl6	C	Day 3, block 1	3	4.1
4346	Bl6_1_12	C57bl6	C	Day 3, block 1	4	5.9
4347	Bl6_2_12	C57bl6	C	Day 3, block 1	1	37.3
4348	Bl6_2_12	C57bl6	C	Day 3, block 1	2	38.6
4349	Bl6_2_12	C57bl6	C	Day 3, block 1	3	8.1
4350	Bl6_2_12	C57bl6	C	Day 3, block 1	4	49.7
4351	Bl6_3_12	C57bl6	C	Day 3, block 1	1	24
4352	Bl6_3_12	C57bl6	C	Day 3, block 1	2	11.5
4353	Bl6_3_12	C57bl6	C	Day 3, block 1	3	27.4
4354	Bl6_3_12	C57bl6	C	Day 3, block 1	4	24.4
4355	Bl6_4_12	C57bl6	C	Day 3, block 1	1	25.9
4356	Bl6_4_12	C57bl6	C	Day 3, block 1	2	18.9
4357	Bl6_4_12	C57bl6	C	Day 3, block 1	3	54
4358	Bl6_4_12	C57bl6	C	Day 3, block 1	4	5.9
4375	Bl6_5_12	C57bl6	C	Day 3, block 1	1	21
4376	Bl6_5_12	C57bl6	C	Day 3, block 1	2	14.7
4377	Bl6_5_12	C57bl6	C	Day 3, block 1	3	22.5
4378	Bl6_5_12	C57bl6	C	Day 3, block 1	4	6.2
4379	Bl6_6_12	C57bl6	C	Day 3, block 1	1	16.2
4380	Bl6_6_12	C57bl6	C	Day 3, block 1	2	7.6
4381	Bl6_6_12	C57bl6	C	Day 3, block 1	3	11.8
4382	Bl6_6_12	C57bl6	C	Day 3, block 1	4	23.9
4383	Bl6_7_12	C57bl6	C	Day 3, block 1	1	23.4
4384	Bl6_7_12	C57bl6	C	Day 3, block 1	2	60
4385	Bl6_7_12	C57bl6	C	Day 3, block 1	3	18.5
4386	Bl6_7_12	C57bl6	C	Day 3, block 1	4	5.6
4387	Bl6_8_12	C57bl6	C	Day 3, block 1	1	60
4388	Bl6_8_12	C57bl6	C	Day 3, block 1	2	30.8
4389	Bl6_8_12	C57bl6	C	Day 3, block 1	3	60
4390	Bl6_8_12	C57bl6	C	Day 3, block 1	4	33.6
4427	Bl6_1_12	C57bl6	C	Day 3, block 2	1	34.4
4428	Bl6_1_12	C57bl6	C	Day 3, block 2	2	14.7
4429	Bl6_1_12	C57bl6	C	Day 3, block 2	3	12.3
4430	Bl6_1_12	C57bl6	C	Day 3, block 2	4	40
4431	Bl6_2_12	C57bl6	C	Day 3, block 2	1	43.2
4432	Bl6_2_12	C57bl6	C	Day 3, block 2	2	60
4433	Bl6_2_12	C57bl6	C	Day 3, block 2	3	11.4
4434	Bl6_2_12	C57bl6	C	Day 3, block 2	4	56.2
4435	Bl6_3_12	C57bl6	C	Day 3, block 2	1	20
4436	Bl6_3_12	C57bl6	C	Day 3, block 2	2	27.1
4437	Bl6_3_12	C57bl6	C	Day 3, block 2	3	20.9
4438	Bl6_3_12	C57bl6	C	Day 3, block 2	4	4.3
4439	Bl6_4_12	C57bl6	C	Day 3, block 2	1	4.6
4440	Bl6_4_12	C57bl6	C	Day 3, block 2	2	17.2
4441	Bl6_4_12	C57bl6	C	Day 3, block 2	3	60
4442	Bl6_4_12	C57bl6	C	Day 3, block 2	4	60
4459	Bl6_5_12	C57bl6	C	Day 3, block 2	1	10.8
4460	Bl6_5_12	C57bl6	C	Day 3, block 2	2	31.3
4461	Bl6_5_12	C57bl6	C	Day 3, block 2	3	33.1
4462	Bl6_5_12	C57bl6	C	Day 3, block 2	4	36.3
4463	Bl6_6_12	C57bl6	C	Day 3, block 2	1	27.9
4464	Bl6_6_12	C57bl6	C	Day 3, block 2	2	31.4
4465	Bl6_6_12	C57bl6	C	Day 3, block 2	3	42.9
4466	Bl6_6_12	C57bl6	C	Day 3, block 2	4	60
4467	Bl6_7_12	C57bl6	C	Day 3, block 2	1	5.3
4468	Bl6_7_12	C57bl6	C	Day 3, block 2	2	25.1
4469	Bl6_7_12	C57bl6	C	Day 3, block 2	3	45.7
4470	Bl6_7_12	C57bl6	C	Day 3, block 2	4	13.1
4471	Bl6_8_12	C57bl6	C	Day 3, block 2	1	6
4472	Bl6_8_12	C57bl6	C	Day 3, block 2	2	60
4473	Bl6_8_12	C57bl6	C	Day 3, block 2	3	60
4474	Bl6_8_12	C57bl6	C	Day 3, block 2	4	60
4511	Bl6_1_12	C57bl6	C	Day 4, block 1	1	20.5
4512	Bl6_1_12	C57bl6	C	Day 4, block 1	2	1.3
4513	Bl6_1_12	C57bl6	C	Day 4, block 1	3	50.5
4514	Bl6_1_12	C57bl6	C	Day 4, block 1	4	9.7
4515	Bl6_2_12	C57bl6	C	Day 4, block 1	1	24.9
4516	Bl6_2_12	C57bl6	C	Day 4, block 1	2	2.2
4517	Bl6_2_12	C57bl6	C	Day 4, block 1	3	60
4518	Bl6_2_12	C57bl6	C	Day 4, block 1	4	60
4519	Bl6_3_12	C57bl6	C	Day 4, block 1	1	24.9
4520	Bl6_3_12	C57bl6	C	Day 4, block 1	2	16
4521	Bl6_3_12	C57bl6	C	Day 4, block 1	3	21.6
4522	Bl6_3_12	C57bl6	C	Day 4, block 1	4	5.1
4523	Bl6_4_12	C57bl6	C	Day 4, block 1	1	19.5
4524	Bl6_4_12	C57bl6	C	Day 4, block 1	2	4.2
4525	Bl6_4_12	C57bl6	C	Day 4, block 1	3	36.6
4526	Bl6_4_12	C57bl6	C	Day 4, block 1	4	43.1
4543	Bl6_5_12	C57bl6	C	Day 4, block 1	1	60
4544	Bl6_5_12	C57bl6	C	Day 4, block 1	2	9.8
4545	Bl6_5_12	C57bl6	C	Day 4, block 1	3	56.9
4546	Bl6_5_12	C57bl6	C	Day 4, block 1	4	5.2
4547	Bl6_6_12	C57bl6	C	Day 4, block 1	1	20.8
4548	Bl6_6_12	C57bl6	C	Day 4, block 1	2	20
4549	Bl6_6_12	C57bl6	C	Day 4, block 1	3	8
4550	Bl6_6_12	C57bl6	C	Day 4, block 1	4	28
4551	Bl6_7_12	C57bl6	C	Day 4, block 1	1	17.2
4552	Bl6_7_12	C57bl6	C	Day 4, block 1	2	3.9
4553	Bl6_7_12	C57bl6	C	Day 4, block 1	3	28
4554	Bl6_7_12	C57bl6	C	Day 4, block 1	4	12
4555	Bl6_8_12	C57bl6	C	Day 4, block 1	1	53
4556	Bl6_8_12	C57bl6	C	Day 4, block 1	2	11.1
4557	Bl6_8_12	C57bl6	C	Day 4, block 1	3	25.9
4558	Bl6_8_12	C57bl6	C	Day 4, block 1	4	5.7
4595	Bl6_1_12	C57bl6	C	Day 4, block 2	1	58.3
4596	Bl6_1_12	C57bl6	C	Day 4, block 2	2	16.2
4597	Bl6_1_12	C57bl6	C	Day 4, block 2	3	5.7
4598	Bl6_1_12	C57bl6	C	Day 4, block 2	4	2.6
4599	Bl6_2_12	C57bl6	C	Day 4, block 2	1	60
4600	Bl6_2_12	C57bl6	C	Day 4, block 2	2	29.4
4601	Bl6_2_12	C57bl6	C	Day 4, block 2	3	20.6
4602	Bl6_2_12	C57bl6	C	Day 4, block 2	4	60
4603	Bl6_3_12	C57bl6	C	Day 4, block 2	1	60
4604	Bl6_3_12	C57bl6	C	Day 4, block 2	2	32
4605	Bl6_3_12	C57bl6	C	Day 4, block 2	3	27.2
4606	Bl6_3_12	C57bl6	C	Day 4, block 2	4	21.5
4607	Bl6_4_12	C57bl6	C	Day 4, block 2	1	41.2
4608	Bl6_4_12	C57bl6	C	Day 4, block 2	2	51.5
4609	Bl6_4_12	C57bl6	C	Day 4, block 2	3	60
4610	Bl6_4_12	C57bl6	C	Day 4, block 2	4	60
4627	Bl6_5_12	C57bl6	C	Day 4, block 2	1	14.1
4628	Bl6_5_12	C57bl6	C	Day 4, block 2	2	9.7
4629	Bl6_5_12	C57bl6	C	Day 4, block 2	3	60
4630	Bl6_5_12	C57bl6	C	Day 4, block 2	4	21.7
4631	Bl6_6_12	C57bl6	C	Day 4, block 2	1	5.7
4632	Bl6_6_12	C57bl6	C	Day 4, block 2	2	60
4633	Bl6_6_12	C57bl6	C	Day 4, block 2	3	12.8
4634	Bl6_6_12	C57bl6	C	Day 4, block 2	4	10
4635	Bl6_7_12	C57bl6	C	Day 4, block 2	1	15.6
4636	Bl6_7_12	C57bl6	C	Day 4, block 2	2	31
4637	Bl6_7_12	C57bl6	C	Day 4, block 2	3	20.4
4638	Bl6_7_12	C57bl6	C	Day 4, block 2	4	13.6
4639	Bl6_8_12	C57bl6	C	Day 4, block 2	1	60
4640	Bl6_8_12	C57bl6	C	Day 4, block 2	2	38.4
4641	Bl6_8_12	C57bl6	C	Day 4, block 2	3	19.1
4642	Bl6_8_12	C57bl6	C	Day 4, block 2	4	30.6
1767	neil1_1	Neil1	F	Day 1, block 1	1	60
1768	neil1_1	Neil1	F	Day 1, block 1	2	5.8
1769	neil1_1	Neil1	F	Day 1, block 1	3	60
1770	neil1_1	Neil1	F	Day 1, block 1	4	2.3
1771	neil1_2	Neil1	F	Day 1, block 1	1	14.1
1772	neil1_2	Neil1	F	Day 1, block 1	2	60
1773	neil1_2	Neil1	F	Day 1, block 1	3	60
1774	neil1_2	Neil1	F	Day 1, block 1	4	60
1775	neil1_3	Neil1	F	Day 1, block 1	1	60
1776	neil1_3	Neil1	F	Day 1, block 1	2	60
1777	neil1_3	Neil1	F	Day 1, block 1	3	60
1778	neil1_3	Neil1	F	Day 1, block 1	4	60
1779	neil1_4	Neil1	F	Day 1, block 1	1	31
1780	neil1_4	Neil1	F	Day 1, block 1	2	1.5
1781	neil1_4	Neil1	F	Day 1, block 1	3	60
1782	neil1_4	Neil1	F	Day 1, block 1	4	2.3
1795	neil1_5	Neil1	F	Day 1, block 1	1	60
1796	neil1_5	Neil1	F	Day 1, block 1	2	5.8
1797	neil1_5	Neil1	F	Day 1, block 1	3	60
1798	neil1_5	Neil1	F	Day 1, block 1	4	60
1863	neil1_1	Neil1	F	Day 1, block 2	1	60
1864	neil1_1	Neil1	F	Day 1, block 2	2	60
1865	neil1_1	Neil1	F	Day 1, block 2	3	9.3
1866	neil1_1	Neil1	F	Day 1, block 2	4	27.6
1867	neil1_2	Neil1	F	Day 1, block 2	1	5.6
1868	neil1_2	Neil1	F	Day 1, block 2	2	60
1869	neil1_2	Neil1	F	Day 1, block 2	3	6.3
1870	neil1_2	Neil1	F	Day 1, block 2	4	60
1871	neil1_3	Neil1	F	Day 1, block 2	1	60
1872	neil1_3	Neil1	F	Day 1, block 2	2	60
1873	neil1_3	Neil1	F	Day 1, block 2	3	60
1874	neil1_3	Neil1	F	Day 1, block 2	4	11
1875	neil1_4	Neil1	F	Day 1, block 2	1	60
1876	neil1_4	Neil1	F	Day 1, block 2	2	60
1877	neil1_4	Neil1	F	Day 1, block 2	3	19
1878	neil1_4	Neil1	F	Day 1, block 2	4	27.6
1891	neil1_5	Neil1	F	Day 1, block 2	1	2.8
1892	neil1_5	Neil1	F	Day 1, block 2	2	19.4
1893	neil1_5	Neil1	F	Day 1, block 2	3	60
1894	neil1_5	Neil1	F	Day 1, block 2	4	13.2
1959	neil1_1	Neil1	F	Day 2, block 1	1	14.7
1960	neil1_1	Neil1	F	Day 2, block 1	2	60
1961	neil1_1	Neil1	F	Day 2, block 1	3	23.2
1962	neil1_1	Neil1	F	Day 2, block 1	4	11
1963	neil1_2	Neil1	F	Day 2, block 1	1	60
1964	neil1_2	Neil1	F	Day 2, block 1	2	60
1965	neil1_2	Neil1	F	Day 2, block 1	3	60
1966	neil1_2	Neil1	F	Day 2, block 1	4	60
1967	neil1_3	Neil1	F	Day 2, block 1	1	60
1968	neil1_3	Neil1	F	Day 2, block 1	2	60
1969	neil1_3	Neil1	F	Day 2, block 1	3	10.5
1970	neil1_3	Neil1	F	Day 2, block 1	4	60
1971	neil1_4	Neil1	F	Day 2, block 1	1	60
1972	neil1_4	Neil1	F	Day 2, block 1	2	38.2
1973	neil1_4	Neil1	F	Day 2, block 1	3	7.6
1974	neil1_4	Neil1	F	Day 2, block 1	4	26.3
1987	neil1_5	Neil1	F	Day 2, block 1	1	4.7
1988	neil1_5	Neil1	F	Day 2, block 1	2	60
1989	neil1_5	Neil1	F	Day 2, block 1	3	60
1990	neil1_5	Neil1	F	Day 2, block 1	4	60
2055	neil1_1	Neil1	F	Day 2, block 2	1	20.5
2056	neil1_1	Neil1	F	Day 2, block 2	2	1.6
2057	neil1_1	Neil1	F	Day 2, block 2	3	8.7
2058	neil1_1	Neil1	F	Day 2, block 2	4	14.6
2059	neil1_2	Neil1	F	Day 2, block 2	1	23
2060	neil1_2	Neil1	F	Day 2, block 2	2	3
2061	neil1_2	Neil1	F	Day 2, block 2	3	41.3
2062	neil1_2	Neil1	F	Day 2, block 2	4	33.4
2063	neil1_3	Neil1	F	Day 2, block 2	1	60
2064	neil1_3	Neil1	F	Day 2, block 2	2	5.2
2065	neil1_3	Neil1	F	Day 2, block 2	3	60
2066	neil1_3	Neil1	F	Day 2, block 2	4	32.7
2067	neil1_4	Neil1	F	Day 2, block 2	1	8.9
2068	neil1_4	Neil1	F	Day 2, block 2	2	60
2069	neil1_4	Neil1	F	Day 2, block 2	3	57.9
2070	neil1_4	Neil1	F	Day 2, block 2	4	10.6
2083	neil1_5	Neil1	F	Day 2, block 2	1	30
2084	neil1_5	Neil1	F	Day 2, block 2	2	36.2
2085	neil1_5	Neil1	F	Day 2, block 2	3	3.9
2086	neil1_5	Neil1	F	Day 2, block 2	4	14.7
2151	neil1_1	Neil1	F	Day 3, block 1	1	9.2
2152	neil1_1	Neil1	F	Day 3, block 1	2	9.2
2153	neil1_1	Neil1	F	Day 3, block 1	3	16
2154	neil1_1	Neil1	F	Day 3, block 1	4	24.3
2155	neil1_2	Neil1	F	Day 3, block 1	1	27.2
2156	neil1_2	Neil1	F	Day 3, block 1	2	1.6
2157	neil1_2	Neil1	F	Day 3, block 1	3	16.7
2158	neil1_2	Neil1	F	Day 3, block 1	4	57.7
2159	neil1_3	Neil1	F	Day 3, block 1	1	60
2160	neil1_3	Neil1	F	Day 3, block 1	2	60
2161	neil1_3	Neil1	F	Day 3, block 1	3	10.1
2162	neil1_3	Neil1	F	Day 3, block 1	4	60
2163	neil1_4	Neil1	F	Day 3, block 1	1	60
2164	neil1_4	Neil1	F	Day 3, block 1	2	0
2165	neil1_4	Neil1	F	Day 3, block 1	3	12.2
2166	neil1_4	Neil1	F	Day 3, block 1	4	60
2179	neil1_5	Neil1	F	Day 3, block 1	1	53.1
2180	neil1_5	Neil1	F	Day 3, block 1	2	36.3
2181	neil1_5	Neil1	F	Day 3, block 1	3	60
2182	neil1_5	Neil1	F	Day 3, block 1	4	7.5
2247	neil1_1	Neil1	F	Day 3, block 2	1	21.1
2248	neil1_1	Neil1	F	Day 3, block 2	2	19.4
2249	neil1_1	Neil1	F	Day 3, block 2	3	6.1
2250	neil1_1	Neil1	F	Day 3, block 2	4	25
2251	neil1_2	Neil1	F	Day 3, block 2	1	60
2252	neil1_2	Neil1	F	Day 3, block 2	2	40.5
2253	neil1_2	Neil1	F	Day 3, block 2	3	31.6
2254	neil1_2	Neil1	F	Day 3, block 2	4	37.7
2255	neil1_3	Neil1	F	Day 3, block 2	1	46.2
2256	neil1_3	Neil1	F	Day 3, block 2	2	60
2257	neil1_3	Neil1	F	Day 3, block 2	3	31.2
2258	neil1_3	Neil1	F	Day 3, block 2	4	49.8
2259	neil1_4	Neil1	F	Day 3, block 2	1	30.5
2260	neil1_4	Neil1	F	Day 3, block 2	2	60
2261	neil1_4	Neil1	F	Day 3, block 2	3	6.4
2262	neil1_4	Neil1	F	Day 3, block 2	4	10.1
2275	neil1_5	Neil1	F	Day 3, block 2	1	60
2276	neil1_5	Neil1	F	Day 3, block 2	2	9.4
2277	neil1_5	Neil1	F	Day 3, block 2	3	39.9
2278	neil1_5	Neil1	F	Day 3, block 2	4	2.4
2343	neil1_1	Neil1	F	Day 4, block 1	1	7.7
2344	neil1_1	Neil1	F	Day 4, block 1	2	1.1
2345	neil1_1	Neil1	F	Day 4, block 1	3	60
2346	neil1_1	Neil1	F	Day 4, block 1	4	3.3
2347	neil1_2	Neil1	F	Day 4, block 1	1	20.4
2348	neil1_2	Neil1	F	Day 4, block 1	2	33.2
2349	neil1_2	Neil1	F	Day 4, block 1	3	11.7
2350	neil1_2	Neil1	F	Day 4, block 1	4	20.8
2351	neil1_3	Neil1	F	Day 4, block 1	1	8.7
2352	neil1_3	Neil1	F	Day 4, block 1	2	1.6
2353	neil1_3	Neil1	F	Day 4, block 1	3	7.6
2354	neil1_3	Neil1	F	Day 4, block 1	4	25.2
2355	neil1_4	Neil1	F	Day 4, block 1	1	10.1
2356	neil1_4	Neil1	F	Day 4, block 1	2	5.7
2357	neil1_4	Neil1	F	Day 4, block 1	3	6.9
2358	neil1_4	Neil1	F	Day 4, block 1	4	17.3
2371	neil1_5	Neil1	F	Day 4, block 1	1	60
2372	neil1_5	Neil1	F	Day 4, block 1	2	5.3
2373	neil1_5	Neil1	F	Day 4, block 1	3	13.5
2374	neil1_5	Neil1	F	Day 4, block 1	4	4.1
2439	neil1_1	Neil1	F	Day 4, block 2	1	35.3
2440	neil1_1	Neil1	F	Day 4, block 2	2	10.1
2441	neil1_1	Neil1	F	Day 4, block 2	3	20.1
2442	neil1_1	Neil1	F	Day 4, block 2	4	48.2
2443	neil1_2	Neil1	F	Day 4, block 2	1	45.1
2444	neil1_2	Neil1	F	Day 4, block 2	2	53.1
2445	neil1_2	Neil1	F	Day 4, block 2	3	60
2446	neil1_2	Neil1	F	Day 4, block 2	4	56.4
2447	neil1_3	Neil1	F	Day 4, block 2	1	20.4
2448	neil1_3	Neil1	F	Day 4, block 2	2	31.9
2449	neil1_3	Neil1	F	Day 4, block 2	3	26.8
2450	neil1_3	Neil1	F	Day 4, block 2	4	3.1
2451	neil1_4	Neil1	F	Day 4, block 2	1	8.2
2452	neil1_4	Neil1	F	Day 4, block 2	2	8.5
2453	neil1_4	Neil1	F	Day 4, block 2	3	10.4
2454	neil1_4	Neil1	F	Day 4, block 2	4	1.2
2467	neil1_5	Neil1	F	Day 4, block 2	1	15.6
2468	neil1_5	Neil1	F	Day 4, block 2	2	12.5
2469	neil1_5	Neil1	F	Day 4, block 2	3	50.5
2470	neil1_5	Neil1	F	Day 4, block 2	4	4.3
3991	Neil1_6	Neil1	F	Day 1, block 1	1	50.4
3992	Neil1_6	Neil1	F	Day 1, block 1	2	60
3993	Neil1_6	Neil1	F	Day 1, block 1	3	60
3994	Neil1_6	Neil1	F	Day 1, block 1	4	8.9
3995	Neil1_7	Neil1	F	Day 1, block 1	1	60
3996	Neil1_7	Neil1	F	Day 1, block 1	2	30.1
3997	Neil1_7	Neil1	F	Day 1, block 1	3	60
3998	Neil1_7	Neil1	F	Day 1, block 1	4	60
3999	Neil1_8	Neil1	F	Day 1, block 1	1	60
4000	Neil1_8	Neil1	F	Day 1, block 1	2	5.5
4001	Neil1_8	Neil1	F	Day 1, block 1	3	60
4002	Neil1_8	Neil1	F	Day 1, block 1	4	13.5
4003	Neil1_9	Neil1	F	Day 1, block 1	1	60
4004	Neil1_9	Neil1	F	Day 1, block 1	2	2.4
4005	Neil1_9	Neil1	F	Day 1, block 1	3	60
4006	Neil1_9	Neil1	F	Day 1, block 1	4	60
4023	Neil1_10	Neil1	F	Day 1, block 1	1	57.5
4024	Neil1_10	Neil1	F	Day 1, block 1	2	60
4025	Neil1_10	Neil1	F	Day 1, block 1	3	60
4026	Neil1_10	Neil1	F	Day 1, block 1	4	60
4027	Neil1_11	Neil1	F	Day 1, block 1	1	60
4028	Neil1_11	Neil1	F	Day 1, block 1	2	36.1
4029	Neil1_11	Neil1	F	Day 1, block 1	3	60
4030	Neil1_11	Neil1	F	Day 1, block 1	4	60
4031	Neil1_12	Neil1	F	Day 1, block 1	1	34.1
4032	Neil1_12	Neil1	F	Day 1, block 1	2	6.4
4033	Neil1_12	Neil1	F	Day 1, block 1	3	60
4034	Neil1_12	Neil1	F	Day 1, block 1	4	60
4035	Neil1_13	Neil1	F	Day 1, block 1	1	60
4036	Neil1_13	Neil1	F	Day 1, block 1	2	43.5
4037	Neil1_13	Neil1	F	Day 1, block 1	3	60
4038	Neil1_13	Neil1	F	Day 1, block 1	4	60
4059	Neil1_15	Neil1	F	Day 1, block 1	1	60
4060	Neil1_15	Neil1	F	Day 1, block 1	2	2.6
4061	Neil1_15	Neil1	F	Day 1, block 1	3	17.5
4062	Neil1_15	Neil1	F	Day 1, block 1	4	55.8
4063	Neil1_16	Neil1	F	Day 1, block 1	1	60
4064	Neil1_16	Neil1	F	Day 1, block 1	2	60
4065	Neil1_16	Neil1	F	Day 1, block 1	3	10.7
4066	Neil1_16	Neil1	F	Day 1, block 1	4	60
4067	Neil1_17	Neil1	F	Day 1, block 1	1	60
4068	Neil1_17	Neil1	F	Day 1, block 1	2	60
4069	Neil1_17	Neil1	F	Day 1, block 1	3	60
4070	Neil1_17	Neil1	F	Day 1, block 1	4	60
4071	Neil1_18	Neil1	F	Day 1, block 1	1	41.9
4072	Neil1_18	Neil1	F	Day 1, block 1	2	36.2
4073	Neil1_18	Neil1	F	Day 1, block 1	3	60
4074	Neil1_18	Neil1	F	Day 1, block 1	4	28.4
4075	Neil1_6	Neil1	F	Day 1, block 2	1	35.9
4076	Neil1_6	Neil1	F	Day 1, block 2	2	60
4077	Neil1_6	Neil1	F	Day 1, block 2	3	60
4078	Neil1_6	Neil1	F	Day 1, block 2	4	7.9
4079	Neil1_7	Neil1	F	Day 1, block 2	1	60
4080	Neil1_7	Neil1	F	Day 1, block 2	2	60
4081	Neil1_7	Neil1	F	Day 1, block 2	3	60
4082	Neil1_7	Neil1	F	Day 1, block 2	4	60
4083	Neil1_8	Neil1	F	Day 1, block 2	1	48.2
4084	Neil1_8	Neil1	F	Day 1, block 2	2	25.3
4085	Neil1_8	Neil1	F	Day 1, block 2	3	26.8
4086	Neil1_8	Neil1	F	Day 1, block 2	4	60
4087	Neil1_9	Neil1	F	Day 1, block 2	1	12.3
4088	Neil1_9	Neil1	F	Day 1, block 2	2	60
4089	Neil1_9	Neil1	F	Day 1, block 2	3	60
4090	Neil1_9	Neil1	F	Day 1, block 2	4	60
4107	Neil1_10	Neil1	F	Day 1, block 2	1	27.2
4108	Neil1_10	Neil1	F	Day 1, block 2	2	50
4109	Neil1_10	Neil1	F	Day 1, block 2	3	60
4110	Neil1_10	Neil1	F	Day 1, block 2	4	60
4111	Neil1_11	Neil1	F	Day 1, block 2	1	60
4112	Neil1_11	Neil1	F	Day 1, block 2	2	60
4113	Neil1_11	Neil1	F	Day 1, block 2	3	60
4114	Neil1_11	Neil1	F	Day 1, block 2	4	60
4115	Neil1_12	Neil1	F	Day 1, block 2	1	2.9
4116	Neil1_12	Neil1	F	Day 1, block 2	2	35.4
4117	Neil1_12	Neil1	F	Day 1, block 2	3	60
4118	Neil1_12	Neil1	F	Day 1, block 2	4	5.3
4119	Neil1_13	Neil1	F	Day 1, block 2	1	60
4120	Neil1_13	Neil1	F	Day 1, block 2	2	60
4121	Neil1_13	Neil1	F	Day 1, block 2	3	9.8
4122	Neil1_13	Neil1	F	Day 1, block 2	4	4.5
4143	Neil1_15	Neil1	F	Day 1, block 2	1	60
4144	Neil1_15	Neil1	F	Day 1, block 2	2	47.7
4145	Neil1_15	Neil1	F	Day 1, block 2	3	49.1
4146	Neil1_15	Neil1	F	Day 1, block 2	4	9.6
4147	Neil1_16	Neil1	F	Day 1, block 2	1	60
4148	Neil1_16	Neil1	F	Day 1, block 2	2	14.9
4149	Neil1_16	Neil1	F	Day 1, block 2	3	46.6
4150	Neil1_16	Neil1	F	Day 1, block 2	4	60
4151	Neil1_17	Neil1	F	Day 1, block 2	1	34.4
4152	Neil1_17	Neil1	F	Day 1, block 2	2	60
4153	Neil1_17	Neil1	F	Day 1, block 2	3	60
4154	Neil1_17	Neil1	F	Day 1, block 2	4	60
4155	Neil1_18	Neil1	F	Day 1, block 2	1	32.3
4156	Neil1_18	Neil1	F	Day 1, block 2	2	60
4157	Neil1_18	Neil1	F	Day 1, block 2	3	22.4
4158	Neil1_18	Neil1	F	Day 1, block 2	4	26.1
4159	Neil1_6	Neil1	F	Day 2, block 1	1	60
4160	Neil1_6	Neil1	F	Day 2, block 1	2	46.2
4161	Neil1_6	Neil1	F	Day 2, block 1	3	9.4
4162	Neil1_6	Neil1	F	Day 2, block 1	4	43
4163	Neil1_7	Neil1	F	Day 2, block 1	1	55.5
4164	Neil1_7	Neil1	F	Day 2, block 1	2	47.1
4165	Neil1_7	Neil1	F	Day 2, block 1	3	20.6
4166	Neil1_7	Neil1	F	Day 2, block 1	4	27.2
4167	Neil1_8	Neil1	F	Day 2, block 1	1	16.6
4168	Neil1_8	Neil1	F	Day 2, block 1	2	53.9
4169	Neil1_8	Neil1	F	Day 2, block 1	3	60
4170	Neil1_8	Neil1	F	Day 2, block 1	4	60
4171	Neil1_9	Neil1	F	Day 2, block 1	1	15.1
4172	Neil1_9	Neil1	F	Day 2, block 1	2	19.5
4173	Neil1_9	Neil1	F	Day 2, block 1	3	60
4174	Neil1_9	Neil1	F	Day 2, block 1	4	60
4191	Neil1_10	Neil1	F	Day 2, block 1	1	15.6
4192	Neil1_10	Neil1	F	Day 2, block 1	2	60
4193	Neil1_10	Neil1	F	Day 2, block 1	3	13.2
4194	Neil1_10	Neil1	F	Day 2, block 1	4	60
4195	Neil1_11	Neil1	F	Day 2, block 1	1	60
4196	Neil1_11	Neil1	F	Day 2, block 1	2	49.7
4197	Neil1_11	Neil1	F	Day 2, block 1	3	33.2
4198	Neil1_11	Neil1	F	Day 2, block 1	4	60
4199	Neil1_12	Neil1	F	Day 2, block 1	1	57
4200	Neil1_12	Neil1	F	Day 2, block 1	2	51.2
4201	Neil1_12	Neil1	F	Day 2, block 1	3	15.4
4202	Neil1_12	Neil1	F	Day 2, block 1	4	41.9
4203	Neil1_13	Neil1	F	Day 2, block 1	1	60
4204	Neil1_13	Neil1	F	Day 2, block 1	2	6.2
4205	Neil1_13	Neil1	F	Day 2, block 1	3	24
4206	Neil1_13	Neil1	F	Day 2, block 1	4	60
4227	Neil1_15	Neil1	F	Day 2, block 1	1	5.1
4228	Neil1_15	Neil1	F	Day 2, block 1	2	17.1
4229	Neil1_15	Neil1	F	Day 2, block 1	3	37.3
4230	Neil1_15	Neil1	F	Day 2, block 1	4	11.3
4231	Neil1_16	Neil1	F	Day 2, block 1	1	55
4232	Neil1_16	Neil1	F	Day 2, block 1	2	12.7
4233	Neil1_16	Neil1	F	Day 2, block 1	3	46.6
4234	Neil1_16	Neil1	F	Day 2, block 1	4	60
4235	Neil1_17	Neil1	F	Day 2, block 1	1	60
4236	Neil1_17	Neil1	F	Day 2, block 1	2	60
4237	Neil1_17	Neil1	F	Day 2, block 1	3	60
4238	Neil1_17	Neil1	F	Day 2, block 1	4	60
4239	Neil1_18	Neil1	F	Day 2, block 1	1	9.4
4240	Neil1_18	Neil1	F	Day 2, block 1	2	55.4
4241	Neil1_18	Neil1	F	Day 2, block 1	3	31.2
4242	Neil1_18	Neil1	F	Day 2, block 1	4	7.3
4243	Neil1_6	Neil1	F	Day 2, block 2	1	23.5
4244	Neil1_6	Neil1	F	Day 2, block 2	2	60
4245	Neil1_6	Neil1	F	Day 2, block 2	3	4.8
4246	Neil1_6	Neil1	F	Day 2, block 2	4	8.6
4247	Neil1_7	Neil1	F	Day 2, block 2	1	15.4
4248	Neil1_7	Neil1	F	Day 2, block 2	2	7.6
4249	Neil1_7	Neil1	F	Day 2, block 2	3	14.4
4250	Neil1_7	Neil1	F	Day 2, block 2	4	17
4251	Neil1_8	Neil1	F	Day 2, block 2	1	22.7
4252	Neil1_8	Neil1	F	Day 2, block 2	2	57
4253	Neil1_8	Neil1	F	Day 2, block 2	3	5.8
4254	Neil1_8	Neil1	F	Day 2, block 2	4	30.1
4255	Neil1_9	Neil1	F	Day 2, block 2	1	36.7
4256	Neil1_9	Neil1	F	Day 2, block 2	2	4.7
4257	Neil1_9	Neil1	F	Day 2, block 2	3	9.5
4258	Neil1_9	Neil1	F	Day 2, block 2	4	11
4275	Neil1_10	Neil1	F	Day 2, block 2	1	15.3
4276	Neil1_10	Neil1	F	Day 2, block 2	2	7.6
4277	Neil1_10	Neil1	F	Day 2, block 2	3	33.9
4278	Neil1_10	Neil1	F	Day 2, block 2	4	60
4279	Neil1_11	Neil1	F	Day 2, block 2	1	16.4
4280	Neil1_11	Neil1	F	Day 2, block 2	2	25.4
4281	Neil1_11	Neil1	F	Day 2, block 2	3	5.9
4282	Neil1_11	Neil1	F	Day 2, block 2	4	29.8
4283	Neil1_12	Neil1	F	Day 2, block 2	1	60
4284	Neil1_12	Neil1	F	Day 2, block 2	2	50.3
4285	Neil1_12	Neil1	F	Day 2, block 2	3	6.9
4286	Neil1_12	Neil1	F	Day 2, block 2	4	21.8
4287	Neil1_13	Neil1	F	Day 2, block 2	1	8.4
4288	Neil1_13	Neil1	F	Day 2, block 2	2	18
4289	Neil1_13	Neil1	F	Day 2, block 2	3	12.9
4290	Neil1_13	Neil1	F	Day 2, block 2	4	42.1
4311	Neil1_15	Neil1	F	Day 2, block 2	1	60
4312	Neil1_15	Neil1	F	Day 2, block 2	2	14.1
4313	Neil1_15	Neil1	F	Day 2, block 2	3	5.5
4314	Neil1_15	Neil1	F	Day 2, block 2	4	18.2
4315	Neil1_16	Neil1	F	Day 2, block 2	1	16.5
4316	Neil1_16	Neil1	F	Day 2, block 2	2	14
4317	Neil1_16	Neil1	F	Day 2, block 2	3	11.3
4318	Neil1_16	Neil1	F	Day 2, block 2	4	12.6
4319	Neil1_17	Neil1	F	Day 2, block 2	1	60
4320	Neil1_17	Neil1	F	Day 2, block 2	2	5.7
4321	Neil1_17	Neil1	F	Day 2, block 2	3	60
4322	Neil1_17	Neil1	F	Day 2, block 2	4	60
4323	Neil1_18	Neil1	F	Day 2, block 2	1	7.3
4324	Neil1_18	Neil1	F	Day 2, block 2	2	7.8
4325	Neil1_18	Neil1	F	Day 2, block 2	3	4.9
4326	Neil1_18	Neil1	F	Day 2, block 2	4	27.2
4327	Neil1_6	Neil1	F	Day 3, block 1	1	20.3
4328	Neil1_6	Neil1	F	Day 3, block 1	2	6.2
4329	Neil1_6	Neil1	F	Day 3, block 1	3	9.2
4330	Neil1_6	Neil1	F	Day 3, block 1	4	4.7
4331	Neil1_7	Neil1	F	Day 3, block 1	1	24.9
4332	Neil1_7	Neil1	F	Day 3, block 1	2	30.6
4333	Neil1_7	Neil1	F	Day 3, block 1	3	20
4334	Neil1_7	Neil1	F	Day 3, block 1	4	16.4
4335	Neil1_8	Neil1	F	Day 3, block 1	1	17.5
4336	Neil1_8	Neil1	F	Day 3, block 1	2	5
4337	Neil1_8	Neil1	F	Day 3, block 1	3	7.7
4338	Neil1_8	Neil1	F	Day 3, block 1	4	31.9
4339	Neil1_9	Neil1	F	Day 3, block 1	1	20
4340	Neil1_9	Neil1	F	Day 3, block 1	2	13.3
4341	Neil1_9	Neil1	F	Day 3, block 1	3	21
4342	Neil1_9	Neil1	F	Day 3, block 1	4	8.3
4359	Neil1_10	Neil1	F	Day 3, block 1	1	60
4360	Neil1_10	Neil1	F	Day 3, block 1	2	34.3
4361	Neil1_10	Neil1	F	Day 3, block 1	3	38.8
4362	Neil1_10	Neil1	F	Day 3, block 1	4	22.1
4363	Neil1_11	Neil1	F	Day 3, block 1	1	16.7
4364	Neil1_11	Neil1	F	Day 3, block 1	2	8.2
4365	Neil1_11	Neil1	F	Day 3, block 1	3	15.4
4366	Neil1_11	Neil1	F	Day 3, block 1	4	7.6
4367	Neil1_12	Neil1	F	Day 3, block 1	1	60
4368	Neil1_12	Neil1	F	Day 3, block 1	2	24.7
4369	Neil1_12	Neil1	F	Day 3, block 1	3	60
4370	Neil1_12	Neil1	F	Day 3, block 1	4	60
4371	Neil1_13	Neil1	F	Day 3, block 1	1	28.3
4372	Neil1_13	Neil1	F	Day 3, block 1	2	28.2
4373	Neil1_13	Neil1	F	Day 3, block 1	3	57.2
4374	Neil1_13	Neil1	F	Day 3, block 1	4	9.8
4395	Neil1_15	Neil1	F	Day 3, block 1	1	32.7
4396	Neil1_15	Neil1	F	Day 3, block 1	2	15.6
4397	Neil1_15	Neil1	F	Day 3, block 1	3	32.2
4398	Neil1_15	Neil1	F	Day 3, block 1	4	21.2
4399	Neil1_16	Neil1	F	Day 3, block 1	1	44.7
4400	Neil1_16	Neil1	F	Day 3, block 1	2	4.8
4401	Neil1_16	Neil1	F	Day 3, block 1	3	19.4
4402	Neil1_16	Neil1	F	Day 3, block 1	4	20.6
4403	Neil1_17	Neil1	F	Day 3, block 1	1	60
4404	Neil1_17	Neil1	F	Day 3, block 1	2	60
4405	Neil1_17	Neil1	F	Day 3, block 1	3	60
4406	Neil1_17	Neil1	F	Day 3, block 1	4	60
4407	Neil1_18	Neil1	F	Day 3, block 1	1	60
4408	Neil1_18	Neil1	F	Day 3, block 1	2	6.3
4409	Neil1_18	Neil1	F	Day 3, block 1	3	43.6
4410	Neil1_18	Neil1	F	Day 3, block 1	4	19.9
4411	Neil1_6	Neil1	F	Day 3, block 2	1	5.5
4412	Neil1_6	Neil1	F	Day 3, block 2	2	13.3
4413	Neil1_6	Neil1	F	Day 3, block 2	3	5.1
4414	Neil1_6	Neil1	F	Day 3, block 2	4	53.5
4415	Neil1_7	Neil1	F	Day 3, block 2	1	27.8
4416	Neil1_7	Neil1	F	Day 3, block 2	2	12.5
4417	Neil1_7	Neil1	F	Day 3, block 2	3	19.3
4418	Neil1_7	Neil1	F	Day 3, block 2	4	60
4419	Neil1_8	Neil1	F	Day 3, block 2	1	11.7
4420	Neil1_8	Neil1	F	Day 3, block 2	2	8.2
4421	Neil1_8	Neil1	F	Day 3, block 2	3	12.3
4422	Neil1_8	Neil1	F	Day 3, block 2	4	7.3
4423	Neil1_9	Neil1	F	Day 3, block 2	1	6.6
4424	Neil1_9	Neil1	F	Day 3, block 2	2	10.2
4425	Neil1_9	Neil1	F	Day 3, block 2	3	7.2
4426	Neil1_9	Neil1	F	Day 3, block 2	4	25.4
4443	Neil1_10	Neil1	F	Day 3, block 2	1	26.9
4444	Neil1_10	Neil1	F	Day 3, block 2	2	35.5
4445	Neil1_10	Neil1	F	Day 3, block 2	3	60
4446	Neil1_10	Neil1	F	Day 3, block 2	4	60
4447	Neil1_11	Neil1	F	Day 3, block 2	1	17
4448	Neil1_11	Neil1	F	Day 3, block 2	2	16
4449	Neil1_11	Neil1	F	Day 3, block 2	3	12
4450	Neil1_11	Neil1	F	Day 3, block 2	4	4.2
4451	Neil1_12	Neil1	F	Day 3, block 2	1	16.3
4452	Neil1_12	Neil1	F	Day 3, block 2	2	48
4453	Neil1_12	Neil1	F	Day 3, block 2	3	34.7
4454	Neil1_12	Neil1	F	Day 3, block 2	4	28
4455	Neil1_13	Neil1	F	Day 3, block 2	1	20.2
4456	Neil1_13	Neil1	F	Day 3, block 2	2	26.2
4457	Neil1_13	Neil1	F	Day 3, block 2	3	39.3
4458	Neil1_13	Neil1	F	Day 3, block 2	4	3.3
4479	Neil1_15	Neil1	F	Day 3, block 2	1	46.4
4480	Neil1_15	Neil1	F	Day 3, block 2	2	8.9
4481	Neil1_15	Neil1	F	Day 3, block 2	3	7.3
4482	Neil1_15	Neil1	F	Day 3, block 2	4	6.5
4483	Neil1_16	Neil1	F	Day 3, block 2	1	22.3
4484	Neil1_16	Neil1	F	Day 3, block 2	2	24
4485	Neil1_16	Neil1	F	Day 3, block 2	3	10.6
4486	Neil1_16	Neil1	F	Day 3, block 2	4	2
4487	Neil1_17	Neil1	F	Day 3, block 2	1	60
4488	Neil1_17	Neil1	F	Day 3, block 2	2	60
4489	Neil1_17	Neil1	F	Day 3, block 2	3	24.9
4490	Neil1_17	Neil1	F	Day 3, block 2	4	60
4491	Neil1_18	Neil1	F	Day 3, block 2	1	19.9
4492	Neil1_18	Neil1	F	Day 3, block 2	2	9.4
4493	Neil1_18	Neil1	F	Day 3, block 2	3	6.8
4494	Neil1_18	Neil1	F	Day 3, block 2	4	5.7
4495	Neil1_6	Neil1	F	Day 4, block 1	1	22.6
4496	Neil1_6	Neil1	F	Day 4, block 1	2	29.2
4497	Neil1_6	Neil1	F	Day 4, block 1	3	35.5
4498	Neil1_6	Neil1	F	Day 4, block 1	4	7.2
4499	Neil1_7	Neil1	F	Day 4, block 1	1	47
4500	Neil1_7	Neil1	F	Day 4, block 1	2	18.5
4501	Neil1_7	Neil1	F	Day 4, block 1	3	14.4
4502	Neil1_7	Neil1	F	Day 4, block 1	4	31.8
4503	Neil1_8	Neil1	F	Day 4, block 1	1	3.6
4504	Neil1_8	Neil1	F	Day 4, block 1	2	4.4
4505	Neil1_8	Neil1	F	Day 4, block 1	3	46.2
4506	Neil1_8	Neil1	F	Day 4, block 1	4	7.9
4507	Neil1_9	Neil1	F	Day 4, block 1	1	28.2
4508	Neil1_9	Neil1	F	Day 4, block 1	2	5.7
4509	Neil1_9	Neil1	F	Day 4, block 1	3	25.4
[truncated: 81 more rows]

## Sheet: Fig.1k-l (5d)
Test	Animal	Treatment	Code	Platform : latency to first entry	Platform : mean distance from	Q south : time	Q North : time	Q west : time	Q east : time
551	Neil1/2 106	Neil1/2	A	16	0.243	10.4	24.3	13.1	12.3
552	Neil1/2 107	Neil1/2	A	5.8	0.236	4	21.5	8.5	26.1
553	Neil1/2 108	Neil1/2	A	60	0.278	6.6	21.2	8.8	23.4
554	Neil1/2 109	Neil1/2	A	15.1	0.235	9.9	37.4	1.3	11.5
1138	Neil1/Neil2_114	Neil1/2	A	19.7	0.244	7.2	28.9	10.4	13.5
1139	Neil1/Neil2_115	Neil1/2	A	7.5	0.244	6	29.7	17.3	6.9
1140	Neil1/Neil2_116	Neil1/2	A	26	0.38	17.4	13.8	4.2	24.6
1141	Neil1/Neil2_117	Neil1/2	A	15.8	0.339	14.1	14.4	16.7	14.8
1149	Neil1/Neil2_122	Neil1/2	A	13.4	0.193	4.2	41.3	6.3	8.2
1150	Neil1/Neil2_123	Neil1/2	A	35.5	0.261	10.3	27.6	13.4	8.7
1151	Neil1/Neil2_124	Neil1/2	A	14	0.271	8.8	33.4	8.2	9.6
1152	Neil1/Neil2_125	Neil1/2	A	23.5	0.22	2.9	31.3	3.9	21.9
1687	Neil1/Neil2_b4_132	Neil1/2	A	17.8	0.261	8.3	29.7	10.7	11.3
1688	Neil1/Neil2_b4_133	Neil1/2	A	8.6	0.213	6.6	35.4	5.6	12.3
1689	Neil1/Neil2_b4_134	Neil1/2	A	14.3	0.286	10.3	27.9	9	12.7
1690	Neil1/Neil2-b4_135	Neil1/2	A	8.5	0.531	29.8	7.7	4.6	17.9
555	Neil2 1	Neil2	B	8.3	0.187	2.8	41.5	5.9	9.8
556	Neil2 2	Neil2	B	8.4	0.258	6.2	35.7	6.3	11.9
557	Neil2 3	Neil2	B	7.6	0.187	3	36.2	9.5	11.3
558	Neil2 4	Neil2	B	33.8	0.449	24.3	20.3	0	15.4
559	Neil2 5	Neil2	B	37.7	0.306	12.4	27.2	4.9	15.5
560	Neil2 6	Neil2	B	60	0.367	11.6	15.1	0	33.2
1691	Neil2_b3_7	Neil2	B	46.8	0.539	24.4	3.8	6.2	25.7
1692	Neil2_b2_8	Neil2	B	12	0.222	5.8	25.3	21.8	7.1
1693	Neil2_b2_9	Neil2	B	39.7	0.296	10.6	15.9	7.9	25.6
1694	Neil2_b4_10	Neil2	B	21.5	0.267	13.4	26.1	10.3	10.2
548	wt_2	C57bl6	C	21.4	0.216	3.8	31.2	17	7.9
549	wt_3	C57bl6	C	14.7	0.369	14.9	16.3	6.1	22.6
561	wt_5	C57bl6	C	13.1	0.357	6.4	19.7	31.5	2.4
1142	WT_GV_bur1_1	C57bl6	C	60	0.315	10.4	15.6	22.4	11.6
1143	wt_GV_bur1_2	C57bl6	C	56.5	0.243	6.5	24.8	18.6	10.1
1144	wt_GV_bur2_1	C57bl6	C	39.3	0.371	17	16.3	7.4	19.3
1145	wt_GV_bur2_2	C57bl6	C	8.2	0.213	6.3	34.3	11.9	7.6
1146	wt_GV_bur2_3	C57bl6	C	18.6	0.305	15.7	28	7.4	9
1147	wt_GV_bur3_1	C57bl6	C	22.9	0.357	16.5	15.5	9.2	18.8
1148	wt_GV_bur3_2	C57bl6	C	13.7	0.173	2.8	40.1	9.3	7.7
1154	wt_8	C57bl6	C	14.4	0.3	7.4	24.7	12.5	15.4
1685	wt_7	C57bl6	C	26.5	0.497	21	12.4	20.9	5.6
1686	wt_10	C57bl6	C	28.7	0.262	8.4	24.5	23.7	3.4
1699	wt_GV_bur4_5	C57bl6	C	24	0.459	22.8	10.8	11.4	15
4667	Bl6_1_12	C57bl6	C	19.3	0.217	4.5	34.9	9.5	11.1
4668	Bl6_2_12	C57bl6	C	36.7	0.426	22.7	9.3	7.7	20.3
4669	Bl6_3_12	C57bl6	C	37.3	0.293	7.3	24	4.7	24
4670	Bl6_4_12	C57bl6	C	60	0.419	17.1	28.2	0.9	13.7
4675	Bl6_5_12	C57bl6	C	21.8	0.274	12.2	20.7	14.1	13
4676	Bl6_6_12	C57bl6	C	14.5	0.265	9.3	22.3	18.7	9.7
4677	Bl6_7_12	C57bl6	C	20.4	0.203	7.4	31.4	3.4	17.8
4678	Bl6_8_12	C57bl6	C	22.8	0.297	12.4	32.7	0	14.9
2511	neil1_1	Neil1	F	11.5	0.244	8.4	29	3.4	19.1
2512	neil1_2	Neil1	F	17.9	0.312	3.3	28.9	2.1	25.7
2513	neil1_3	Neil1	F	8.3	0.325	14	23.4	2.7	19.9
2514	neil1_4	Neil1	F	4.3	0.234	9	32.9	6	12.1
2518	neil1_5	Neil1	F	7.2	0.286	4.8	25.8	6	23.4
4663	Neil1_6	Neil1	F	7.9	0.217	6.2	32.1	8.6	13
4664	Neil1_7	Neil1	F	14.9	0.271	5	23.3	6.2	25.5
4665	Neil1_8	Neil1	F	28.7	0.294	10.7	26.3	2.8	20.1
4666	Neil1_9	Neil1	F	29.2	0.235	2.4	37.1	5.6	14.8
4671	Neil1_10	Neil1	F	42.9	0.334	3.9	32.3	18.4	5.4
4672	Neil1_11	Neil1	F	60	0.236	6.1	27	7.8	19
4673	Neil1_12	Neil1	F	20.1	0.461	16	18.4	12.5	13.1
4674	Neil1_13	Neil1	F	42.8	0.385	19.2	11.5	12.1	17.3
4680	Neil1_15	Neil1	F	60	0.368	8.9	25.4	0	25.8
4681	Neil1_16	Neil1	F	6.8	0.238	6.7	35.7	7.7	9.9
4682	Neil1_17	Neil1	F	41.1	0.613	39.6	6.1	0	14.2
4683	Neil1_18	Neil1	F	36.9	0.19	7.5	34.3	12.2	6

## Sheet: Fig.1k-l (12d)
Test	Animal	Treatment	Code	Platform : latency to first entry	Platform : mean distance from	Q south : time	Q North : time	Q west : time	Q east : time
1162	Neil1/2 106	Neil1/2	A	13.4	0.356	11	18.1	4	26.9
1163	Neil1/2 107	Neil1/2	A	33	0.33	12.1	12	2.7	33.2
1164	Neil1/2 108	Neil1/2	A	16.5	0.246	7	27.7	12	13.2
1165	Neil1/2 109	Neil1/2	A	38	0.335	16.2	15.5	7.6	20.7
1701	Neil1/Neil2_114	Neil1/2	A	16.9	0.296	13.5	24.3	6.9	15.4
1702	Neil1/Neil2_115	Neil1/2	A	13.1	0.38	14.7	16.4	12.5	16.4
1703	Neil1/Neil2_116	Neil1/2	A	47.1	0.383	23.8	11.8	7	17.5
1704	Neil1/Neil2_117	Neil1/2	A	20.5	0.306	8	21.5	3.3	27.2
1712	Neil1/Neil2_122	Neil1/2	A	16.3	0.304	14.7	18.8	20.4	6.1
1713	Neil1/Neil2_123	Neil1/2	A	6	0.236	8	30.7	11.3	10
1714	Neil1/Neil2_124	Neil1/2	A	37.4	0.336	11.7	14	24.7	9.6
1715	Neil1/Neil2_125	Neil1/2	A	60	0.313	10.2	17.7	20.1	11.9
1721	Neil1/Neil2_b4_132	Neil1/2	A	13.5	0.348	17.4	13.3	14.8	14.4
1722	Neil1/Neil2_b4_133	Neil1/2	A	17.7	0.225	5.8	28.8	8.9	16.6
1723	Neil1/Neil2_b4_134	Neil1/2	A	42.5	0.343	9	12.8	6.6	31.7
1724	Neil1/Neil2-b4_135	Neil1/2	A	56.6	0.509	27.1	6.8	10.5	15.5
1166	Neil2 1	Neil2	B	11.4	0.2	2.6	35.3	13.1	9
1167	Neil2 2	Neil2	B	12.9	0.292	10.2	27.3	4.9	17.7
1168	Neil2 3	Neil2	B	24.8	0.227	4	30.7	11.8	13.6
1169	Neil2 4	Neil2	B	14.6	0.303	15.1	28.2	7.9	8.7
1170	Neil2 5	Neil2	B	60	0.331	9.9	23.7	0	26.4
1171	Neil2 6	Neil2	B	38	0.387	15.1	13.1	0	31.7
1725	Neil2_b3_7	Neil2	B	60	0.518	32.4	7.8	0.2	19.6
1726	Neil2_b2_8	Neil2	B	60	0.345	13.6	11.3	34.5	0.5
1727	Neil2_b2_9	Neil2	B	60	0.361	23.7	8.5	10	17.8
1728	Neil2_b4_10	Neil2	B	19.1	0.3	11.6	19.1	22	7.3
1159	wt_2	C57bl6	C	24	0.315	10.3	19.4	19.5	10.8
1160	wt_3	C57bl6	C	16.9	0.289	9.9	24.5	7.4	18.2
1172	wt_5	C57bl6	C	10.4	0.343	8	29.2	14.7	8.1
1705	WT_GV_bur1_1	C57bl6	C	24.3	0.27	6.8	25.4	18.4	9.3
1706	wt_GV_bur1_2	C57bl6	C	18.3	0.286	11	20.5	15.9	12.6
1707	wt_GV_bur2_1	C57bl6	C	19.5	0.326	15	22.6	8.4	14
1708	wt_GV_bur2_2	C57bl6	C	26.2	0.256	11.5	24.8	3.2	20.5
1709	wt_GV_bur2_3	C57bl6	C	10.5	0.296	6.4	22.3	27.8	3.4
1710	wt_GV_bur3_1	C57bl6	C	22.4	0.295	10.5	27.2	6.6	15.7
1711	wt_GV_bur3_2	C57bl6	C	10.6	0.255	7.1	31.9	13.4	7.7
1717	wt_8	C57bl6	C	60	0.376	2.4	27.8	0	29.8
1719	wt_7	C57bl6	C	23.8	0.457	16.7	12.7	18.6	12
1720	wt_10	C57bl6	C	11.6	0.274	4.2	19.8	32.5	3.5
1733	wt_GV_bur4_5	C57bl6	C	7.2	0.272	6.2	24.1	17.1	12.6
4688	Bl6_1_12	C57bl6	C	60	0.243	6.4	35.8	11.7	6.2
4689	Bl6_2_12	C57bl6	C	54.6	0.36	20.4	14.5	16.3	8.8
4690	Bl6_3_12	C57bl6	C	11.3	0.245	6.7	33.6	3.5	16.2
4691	Bl6_4_12	C57bl6	C	23.8	0.311	11.9	38.5	2.9	6.7
4696	Bl6_5_12	C57bl6	C	60	0.386	19.9	5.5	31.9	2.7
4697	Bl6_6_12	C57bl6	C	20.2	0.201	6.9	33	15.1	5
4698	Bl6_7_12	C57bl6	C	45.7	0.334	16.8	15.8	16.4	11
4699	Bl6_8_12	C57bl6	C	36.8	0.378	18.2	14.5	9.1	18.1
2535	neil1_1	Neil1	F	14.2	0.261	11.2	21.6	20.7	6.5
2536	neil1_2	Neil1	F	34.6	0.259	3.9	34.2	0	21.9
2537	neil1_3	Neil1	F	24	0.322	18.3	27.7	1.9	12.1
2538	neil1_4	Neil1	F	15.3	0.263	6.6	24.8	19.3	9.3
2542	neil1_5	Neil1	F	33	0.341	5.3	21.3	4.8	28.6
4684	Neil1_6	Neil1	F	8.1	0.274	12.3	29.8	6.9	10.9
4685	Neil1_7	Neil1	F	33.1	0.232	6.7	35.8	1.9	15.7
4686	Neil1_8	Neil1	F	10.1	0.272	8.6	20.4	24	7
4687	Neil1_9	Neil1	F	12.6	0.353	10.7	14.6	7	27.6
4692	Neil1_10	Neil1	F	60	0.328	3.3	32.3	17.8	6.7
4693	Neil1_11	Neil1	F	41	0.383	26.8	8.4	6.8	18.1
4694	Neil1_12	Neil1	F	60	0.373	18.1	8.9	14.1	18.9
4695	Neil1_13	Neil1	F	18.7	0.305	10.3	26.3	6.5	17
4701	Neil1_15	Neil1	F	20.1	0.185	5.4	46	3.2	5.5
4702	Neil1_16	Neil1	F	12.4	0.33	12.2	25.8	6.5	15.5
4703	Neil1_17	Neil1	F	18	0.559	36.3	16	2.2	5.4
4704	Neil1_18	Neil1	F	50.3	0.284	7.7	15.4	35.6	1.3

## Sheet: Fig.2b
150120_hippocampus_samples
			nM	nM	nM	nM	nM	nM	nM	nM	nM	dACGT	backcalc	backcalc	Mod : 10 x e6 dNs
	smpl type	smpl id	5-ohC	dA	dC	dG	dT	rA	rC	rG	rU	dil factor	ug DNA	ug RNA	5-ohC
	1	wt 6 months	0.202	8.2	5.22	6	7.79	11.4	37.3	38.4	19.7	500	0.211114	0.869647	14.8475
	4	wt 4 months	0.133	10.8	6.93	7.82	9.96	11.8	42.1	41.9	20.8	500	0.275483	0.94877	7.49085
	5	wt 4 months	0.167	13.9	8.64	10.1	11.8	14.4	54.6	50	24.2	500	0.345055	1.16319	7.51575
	6	wt 4 months	0.184	7.88	4.92	5.73	6.57	5.52	20.2	20.9	10.6	500	0.194897	0.46592	14.6614
	7	wt 4 months	0.238	12.2	7.51	8.83	10.5	9.16	31.8	32.7	16.6	500	0.303127	0.73491	12.1926
	8	Neil1 -/- 5 months	0.165	11.6	7.27	8.46	10.2	10.4	39.3	37.6	19	500	0.291338	0.86416	8.79297
	9	Neil1 -/- 6 months	0.212	16.4	10.2	11.9	14.1	13.3	47.7	45.4	23	500	0.408377	1.05191	8.06084
	10	Neil1 -/- 6 months	0.165	18.2	11.4	13.4	16.5	11.3	40.1	40.1	20.3	500	0.461882	0.909763	5.54622
	11	Neil1 -/- 6 months	0.236	15.1	9.24	11	13.3	12.6	44.7	43.3	21.9	500	0.377688	0.996197	9.70395
	12	Neil1 -/- 6 months	0.179	16.8	10.5	12.4	14.8	15.1	51.8	50	25.7	500	0.423155	1.15959	6.56881
	13	Neil2-/- 4 months	0.21	26.1	16.3	19.3	23	26.1	95.3	83.7	41.9	500	0.65766	2.00462	4.95868
	14	Neil2-/- 4 months	0.215	8.79	5.51	6.5	8.24	8.21	31.7	32.1	16.1	500	0.225404	0.717105	14.8072
	15	Neil2-/- 4 months	0.546	28.6	17.2	20.5	24.6	22.5	85.7	74	36	500	0.70591	1.77023	12.0132
	16	Neil2-/- 4 months	0.158	11.7	7.52	8.68	11.2	10.4	35.9	38.6	19.5	500	0.303375	0.850812	8.08184
	17	Neil2-/- 6 months	0.231	16.4	10.1	11.9	13.7	17.1	53.7	55.9	28.9	500	0.404602	1.26734	8.86756
	18	Neil2-/- 6 months	0.196	9.78	5.99	7.11	8.74	9.23	29.6	32.3	17.1	500	0.245501	0.71921	12.3972
	19	Neil1-/- Neil2 -/- 6 months	0.191	14.6	8.81	10.5	12.9	8.41	26.9	29.2	13.6	500	0.36347	0.636888	8.16065
	20	Neil1-/- Neil2 -/- 6 months	0.227	14.6	9.1	10.7	13	13.6	42.9	45.2	23.8	500	0.367985	1.02236	9.57806
	21	Neil1-/- Neil2 -/- 6 months	0.379	13.7	8.4	10.1	12.1	14.5	45.5	48.5	24.3	500	0.344033	1.08223	17.1106
	22	Neil1-/- Neil2 -/- 6 months	0.23	20.6	12.4	14.8	17.9	13.3	40.2	43.9	22.8	500	0.510198	0.97996	7.00152
	23	Neil1-/- Neil2 -/- 6 months	0.344	11.9	7.43	8.69	10.3	14.7	45.4	48	25.4	500	0.297513	1.08762	17.9541
	24	Neil1-/- Neil2 -/- 6 months	0.178	13.5	8.16	9.71	12.4	12.3	36	39.7	20.1	500	0.339792	0.881583	8.13342
	33	Neil2-/- 6 months	0.113	6.73	4.07	4.93	5.65	16.7	41.5	48.2	25.4	500	0.166092	1.07601	10.5706
	34	Neil2-/- 6 months	0.113	6.64	4.23	4.9	6.09	18.4	46.2	53.6	27.5	500	0.169653	1.18956	10.3385
	35	Neil2-/- 6 months	0.106	4.64	2.89	3.47	3.71	14.3	38.4	43.4	22.6	500	0.114293	0.96851	14.412
	36	Neil2-/- 6 months	0.117	5.48	3.48	4.1	4.69	18.5	48.7	53.9	27.9	500	0.137834	1.21531	13.1831

## Sheet: Fig.2c
Kun hippocampus-data
Runde 1-4 6 mnd
		no enzyme	Fpg			C	Fpg		STDAV.S	STDAV.S
runde1	HC A1	89.3978	89.4271		WT (A)	84.4159	79.7033		3.92912	9.02499
	HC B1	69.2856	75.58		Neil1-/- (B)	81.8807	81.7788		9.27416	4.18054
	HC C1	64.3441	69.3043		Neil2-/- (C)	65.5736	68.0937		11.7854	7.44341
	HC D1	56.0332	70.8782		Neil1-/-Neil2-/- (D)	66.9595	72.4768		12.3266	6.72872
runde2	HC A2	82.0877	84.878
	HC B2	80.7257	83.5322
	HC C2	49.3952	58.3408			WT (A)		NEIL1 KO (B)		NEIL2 KO (C)		NEIL1/NEIL2 DKO (D)
	HC D2	57.9539	68.384			No enzyme	Fpg	No enzyme	Fpg	No enzyme	Fpg	No enzyme	Fpg
						89.3978	89.4271	69.2856	75.58	64.3441	69.3043	56.0332	70.8782
runde3	HC A3	80.5837	69.8003			82.0877	84.878	80.7257	83.5322	49.3952	58.3408	57.9539	68.384
	HC B3	87.4275	83.2774			80.5837	69.8003	87.4275	83.2774	75.2569	76.4356	82.2504	82.405
	HC C3	75.2569	76.4356			85.5942	74.708	90.0839	84.7259	73.298	68.294	71.6005	68.24
	HC D3	82.2504	82.405			84.4159	79.7033	81.8807	81.7788	65.5736	68.0937	66.9595	72.4768
runde4	HC A4	85.5942	74.708
	HC B4	90.0839	84.7259
	HC C4	73.298	68.294
	HC D4	71.6005	68.24

## Sheet: Fig.3a WT Rad excitability
expr	2901131a	2901131b	2901135a	2901135b	3101131a	3101131b	3101135a	3101135b	0502131a	0502131b	0502135a	0502135b	0304131a	0304131b	0304135a	0304135b	1104131a	1104131b	1104135a	1104135b	Mean	SE	n
nC/Pre
0,5mV	4.5	7	5	3	11	12	7	6	2	5	2	1	4	3	4	4	1	1.5	2.5	2	4.375	0.6785	20
1mV	6	13	9	4.5	16	18	11	11	4	10	4	2	6	7	5	7	3	2.5	3	4	7.3	1.02302	20
1,5mV	8.5	20	12	6	21	23	15	16	6	15	6	4	8	14	8	11	4	3.5	4	5	10.5	1.38174	20
EPSP/Pre																					#DIV/0!	#DIV/0!	0
0,5mV	2.5	2.1	0.7	0.5	1.1	0.7	1	1.2	0.5	0.3	0.5	0.3	1.1	0.8	1.1	0.8	0.8	0.3	1	0.4	0.885	0.127171	20
1mV	3.3	3.1	1.2	0.9	1.9	1.5	1.8	1.8	0.8	0.6	0.8	0.7	1.8	1.4	1.7	1.3	1.4	0.8	1.5	0.8	1.455	0.16343	20
1,5mV	3.8	3.6	1.7	1.3	2.4	2	2.7	2.3	1.2	1	1	1	2.4	1.9	2	1.7	2	1.3	2	1.2	1.925	0.177982	20
Pop/EPSP																					#DIV/0!	#DIV/0!	0
EPSP																					#DIV/0!	#DIV/0!	0
Popspike	3.2	3.3	1.7	2.4	1.9	2.1	2.2	2.2	1.8	1.7	1.2	1.7	2.2	2.5	1.8	1.6	2.4	3.1	2.1	2.6	2.185	0.124451	20
Paired puls facilitation
P1	7	17	6	6	9	12	12.5	16	9.5	10.5	8	11	9	13.5	7	11.5	15	9.5	10	9.5
P2	9	22.5	10	10	15	18	18	23	16	16	12.5	16.5	14	19.5	10	16	25	17	16	15.5
PPF	1.28571	1.32353	1.66667	1.66667	1.66667	1.5	1.44	1.4375	1.68421	1.52381	1.5625	1.5	1.55556	1.44444	1.42857	1.3913	1.66667	1.78947	1.6	1.63158	1.53824	0.0298695	20

## Sheet: Fig.3a DKO Rad excitability
expr	2801131a	2801131b	2801135a	2801135b	0102131a	0102131b	0102135a	0102135b	0802131a	0802131b	0802135a	0802135b	0404131a	0404131b	0404135a	0404135b	0904131a	0904131b	0904135a	0904135b	Mean	SE	n
nC/Pre
0,5mV	5	9	7	4	7	3	5	3.5	5	10	4	4	4	5	3	2	4	3	7	10	5.225	0.526252	20
1mV	7	16	12	7	14	10	8	6	9	15	8	6	6	11	4	3	7	5	12	19	9.25	0.959372	20
1,5mV	8.5	23	18	9	22	18	11	8	13	19	11	8	8	18	5	4	12	7	15		12.5	1.31623	19
EPSP/Pre
0,5mV	1.4	1.3	1.6	1	0.5	0.5	0.8	0.6	1.1	0.6	1.2	1.2	2	1.6	2.9	1	0.9	0.7	1.6	2.3	1.24	0.14075	20
1mV	2.2	2.2	2.6	1.9	0.9	0.8	1.4	1.4	1.9	1.2	2.2	2	2.8	2.5	4.8	2.4	1.4	1.3	3	3.6	2.125	0.214583	20
1,5mV	2.9	2.7	3.3	2.5	1.1	0.9	1.9	2	2.4	1.7	3.5	2.7	3.5	2.9	5.6	3.3	1.9	1.7	3.7		2.64211	0.248541	19
Pop/EPSP
EPSP
Popspike threshold (mV)	2.3	2.2	2.3	2		0.9	2	1.7	1.4	1.8	1.7	2.6	2.6	2.6	3.2	4	1.6	1.4	2	2.3	2.13684	0.160265	19
Paired puls facilitation
P1	12	15	9	10.5	6	6	10.5	10.5	7	6	6	13	12	20	17	14.5	9	10	11	11
P2	19.5	22.5	12.5	16	11	8.5	15.5	16	11.5	11	12	22	20	27.5	26	23	14.5	15	15	14.5
PPF	1.625	1.5	1.38889	1.52381	1.83333	1.41667	1.47619	1.52381	1.64286	1.83333	2	1.69231	1.66667	1.375	1.52941	1.58621	1.61111	1.5	1.36364	1.31818	1.57032	0.0391699	20

## Sheet: Fig.3a WT Or excitbility
expr	2901133a	2901133b	2901137a	2901137b	3101137a	3101137b	0502137a	0502137b	0304133a	0304133b	0304137a	0304137b	1104133a	1104133b	1104137a	1104137b	Mean	SE	n
nC/Pre
0,5mV	3.5	2	5	3	5	4	3	2	3.5	2	2	2	2.5	1	1	1	2.65625	0.32184	16
1mV	7	8	10	5	10	8	6	4	5	3	4	4	7	2	2	2.5	5.46875	0.660601	16
1,5mV		15	15	8	15	21	10	6	9	5	7	7	11	4	3	4	9.33333	1.3369	15
EPSP/Pre																	#DIV/0!	#DIV/0!	0
0,5mV	1.8	0.7	1	0.8	0.8	0.8	0.6	0.4	0.8	0.4	0.4	0.2	0.6	0.6	0.7	0.5	0.69375	0.0896608	16
1mV	1.9	1.7	1.7	1.1	1.5	1.3	0.9	0.8	1.3	0.8	0.6	0.4	1.1	1.1	1.5	1	1.16875	0.105166	16
1,5mV		2.2	1.9	1.5	1.7	1.7	1	0.9	1.7	1	0.7	0.6	1.4	1.5	1.8	1.4	1.4	0.120317	15
Pop/EPSP																	#DIV/0!	#DIV/0!	0
EPSP																	#DIV/0!	#DIV/0!	0
Popspike	1.85	1.8	1.3	1.6	1.7	1.4	1	1.1	1.6	1.4	0.7	0.9	1.8	2.4	2.1	1.8	1.52812	0.113281	16
2mvPop																	#DIV/0!	#DIV/0!	0
Paired puls facilitation
P1	14	10	4	7	8	4.5	5	8	5	10	5	5	6.5	16.5	16	14
P2	18	15	7	10	11	7.5	9	11	9	15	9	8.5	11.5	26	24	20.5
PPF	1.28571	1.5	1.75	1.42857	1.375	1.66667	1.8	1.375	1.8	1.5	1.8	1.7	1.76923	1.57576	1.5	1.46429	1.58064	0.0436847	16

[truncated: 12 more sheets: Fig.3a DKO Or excitability, Fig.3B WT Rad LTP, Fig.3b DKO Rad LTP, Fig.3b WT Or LTP, Fig.3b DKO Or LTP, Fig.S1, Fig.S2, Fig.S6a, Fig.S6b, Fig.S6c, Fig.S7a, Fig.S7b]
